# Supplementary material for: Genetic architecture of two novel chicken breeds from Xinjiang: A whole-genome sequencing study on Ili gamecock and Yemili Chicken
Source: Poult Sci. 2026 Mar 21;105(7):106845. doi: 10.1016/j.psj.2026.106845 (PMC13087779; doi:10.1016/j.psj.2026.106845)
Supplement: Supplementary file 2 [file mmc2.xlsx]

## Sheet: Supplementary Table S1
Supplementary Table S1. Sampling location and data statistics of different breeds.
Name	Item			Abbreviation of Breed	Variety Individual Name	Sampling location	Variety Type
Yemili chicken	YJh1	yemili-chicken		YML	YML1	Tacheng,Xinjiang,China	Local chicken
Yemili chicken	YJh2	yemili-chicken		YML	YML2	Tacheng,Xinjiang,China	Local chicken
Yemili chicken	YJh3	yemili-chicken		YML	YML3	Tacheng,Xinjiang,China	Local chicken
Yemili chicken	YJh4	yemili-chicken		YML	YML4	Tacheng,Xinjiang,China	Local chicken
Yemili chicken	YJh5	yemili-chicken		YML	YML5	Tacheng,Xinjiang,China	Local chicken
Yemili chicken	YJh6	yemili-chicken		YML	YML6	Tacheng,Xinjiang,China	Local chicken
Yemili chicken	YJh7	yemili-chicken		YML	YML7	Tacheng,Xinjiang,China	Local chicken
Yemili chicken	YJh8	yemili-chicken		YML	YML8	Tacheng,Xinjiang,China	Local chicken
Yemili chicken	YJ703-L4-136A36	yemili-chicken		YML	YML9	Tacheng,Xinjiang,China	Local chicken
Yemili chicken	YJ705-L4-134A34	yemili-chicken		YML	YML10	Tacheng,Xinjiang,China	Local chicken
Yemili chicken	YJ746-L4-135A35	yemili-chicken		YML	YML11	Tacheng,Xinjiang,China	Local chicken
Yemili chicken	YJ754-L4-137A37	yemili-chicken		YML	YML12	Tacheng,Xinjiang,China	Local chicken
Yemili chicken	YJ8382	yemili-chicken		YML	YML13	Tacheng,Xinjiang,China	Local chicken
Ili gamecock	DJ-H9	yili-game-chicken		YL	YL1	Ili Kazakh Autonomous Prefecture,Xinjiang,China	Local gamecock
Ili gamecock	DJ-H8	yili-game-chicken		YL	YL2	Ili Kazakh Autonomous Prefecture,Xinjiang,China	Local gamecock
Ili gamecock	DJ-H7	yili-game-chicken		YL	YL3	Ili Kazakh Autonomous Prefecture,Xinjiang,China	Local gamecock
Ili gamecock	DJ-H6	yili-game-chicken		YL	YL4	Ili Kazakh Autonomous Prefecture,Xinjiang,China	Local gamecock
Ili gamecock	DJ-H5	yili-game-chicken		YL	YL5	Ili Kazakh Autonomous Prefecture,Xinjiang,China	Local gamecock
Ili gamecock	DJ-H4	yili-game-chicken		YL	YL6	Ili Kazakh Autonomous Prefecture,Xinjiang,China	Local gamecock
Ili gamecock	DJ-H3	yili-game-chicken		YL	YL7	Ili Kazakh Autonomous Prefecture,Xinjiang,China	Local gamecock
Ili gamecock	DJ-H2	yili-game-chicken		YL	YL8	Ili Kazakh Autonomous Prefecture,Xinjiang,China	Local gamecock
Ili gamecock	DJ-H1	yili-game-chicken		YL	YL9	Ili Kazakh Autonomous Prefecture,Xinjiang,China	Local gamecock
NiYa black chicken	SRR9663406	NiYa black chicken		NiYa	NY1	Hetian,Xinjiang,China	Local chicken
NiYa black chicken	SRR9663407	NiYa black chicken		NiYa	NY2	Hetian,Xinjiang,China	Local chicken
NiYa black chicken	SRR9663408	NiYa black chicken		NiYa	NY3	Hetian,Xinjiang,China	Local chicken
NiYa black chicken	SRR9663409	NiYa black chicken		NiYa	NY4	Hetian,Xinjiang,China	Local chicken
NiYa black chicken	SRR9663410	NiYa black chicken		NiYa	NY5	Hetian,Xinjiang,China	Local chicken
Changting hetian chicken	SRR12279032	hetian-chicken	和田鸡	CT	CT1	Fujian,China	Local chicken
Changting hetian chicken	SRR12279033	hetian-chicken	和田鸡	CT	CT2	Fujian,China	Local chicken
Changting hetian chicken	SRR12279034	hetian-chicken	和田鸡	CT	CT3	Fujian,China	Local chicken
Changting hetian chicken	SRR12279035	hetian-chicken	和田鸡	CT	CT4	Fujian,China	Local chicken
Changting hetian chicken	SRR12145489	hetian-chicken	和田鸡	CT	CT5	Fujian,China	Local chicken
Changting hetian chicken	SRR12145490	hetian-chicken	和田鸡	CT	CT6	Fujian,China	Local chicken
Turpan gamecock	SRR12145417	tulufan-game-chicken	吐鲁番斗鸡	TLF	TLF1	Turpan,Xinjiang,China	Local gamecock
Turpan gamecock	SRR12145418	tulufan-game-chicken	吐鲁番斗鸡	TLF	TLF2	Turpan,Xinjiang,China	Local gamecock
Turpan gamecock	SRR12145419	tulufan-game-chicken	吐鲁番斗鸡	TLF	TLF3	Turpan,Xinjiang,China	Local gamecock
Turpan gamecock	SRR12145420	tulufan-game-chicken	吐鲁番斗鸡	TLF	TLF4	Turpan,Xinjiang,China	Local gamecock
Turpan gamecock	SRR12145421	tulufan-game-chicken	吐鲁番斗鸡	TLF	TLF5	Turpan,Xinjiang,China	Local gamecock
Turpan gamecock	SRR12145423	tulufan-game-chicken	吐鲁番斗鸡	TLF	TLF6	Turpan,Xinjiang,China	Local gamecock
Wenchang chicken	SRR7613971	wenchang-chicken	文昌鸡	WC	WC1	Hainan,China	Local chicken
Wenchang chicken	SRR7613972	wenchang-chicken	文昌鸡	WC	WC2	Hainan,China	Local chicken
Wenchang chicken	SRR7613973	wenchang-chicken	文昌鸡	WC	WC3	Hainan,China	Local chicken
Wenchang chicken	SRR7613974	wenchang-chicken	文昌鸡	WC	WC4	Hainan,China	Local chicken
Wenchang chicken	SRR7613975	wenchang-chicken	文昌鸡	WC	WC5	Hainan,China	Local chicken
Wenchang chicken	SRR7613976		文昌鸡	WC	WC6	Hainan,China	Local chicken
Wenchang chicken	SRR7613977		文昌鸡	WC	WC7	Hainan,China	Local chicken
Wenchang chicken	SRR7613978		文昌鸡	WC	WC8	Hainan,China	Local chicken
Wenchang chicken	SRR7613979		文昌鸡	WC	WC9	Hainan,China	Local chicken
Wenchang chicken	SRR7613980		文昌鸡	WC	WC10	Hainan,China	Local chicken
Tibetan chicken	SRR1185937	tibetan-chicken	藏鸡	ZJ	ZJ1	Shannan, Tibet, China	Local chicken
Tibetan chicken	SRR1185941	tibetan-chicken	藏鸡	ZJ	ZJ2	Shannan, Tibet, China	Local chicken
Tibetan chicken	SRR24767422	tibetan-chicken	藏鸡	ZJ	ZJ3	Shannan, Tibet, China	Local chicken
Tibetan chicken	SRR24767423	tibetan-chicken	藏鸡	ZJ	ZJ4	Shannan, Tibet, China	Local chicken
Tibetan chicken	SRR24767424	tibetan-chicken	藏鸡	ZJ	ZJ5	Shannan, Tibet, China	Local chicken
Tibetan chicken	SRR24767429	tibetan-chicken	藏鸡	ZJ	ZJ6	Shannan, Tibet, China	Local chicken
Beijing you chicken	SRR12145503	beijing-you-chicken	北京油鸡	YOU	YOU1	Beijing,China	Local chicken
Beijing you chicken	SRR12145504	beijing-you-chicken	北京油鸡	YOU	YOU2	Beijing,China	Local chicken
Beijing you chicken	SRR12145505	beijing-you-chicken	北京油鸡	YOU	YOU3	Beijing,China	Local chicken
Beijing you chicken	SRR12145506	beijing-you-chicken	北京油鸡	YOU	YOU4	Beijing,China	Local chicken
Beijing you chicken	SRR12145507	beijing-you-chicken	北京油鸡	YOU	YOU5	Beijing,China	Local chicken
Beijing you chicken	SRR12145508	beijing-you-chicken	北京油鸡	YOU	YOU6	Beijing,China	Local chicken
Huaixiang chicken	SRR7614021	huaixiang chicken	怀香鸡	HX	HX1	Guangdong,China	Local chicken
Huaixiang chicken	SRR7614022	huaixiang chicken	怀香鸡	HX	HX2	Guangdong,China	Local chicken
Huaixiang chicken	SRR7614027	huaixiang chicken	怀香鸡	HX	HX3	Guangdong,China	Local chicken
Huaixiang chicken	SRR7614028	huaixiang chicken	怀香鸡	HX	HX4	Guangdong,China	Local chicken
Huaixiang chicken	SRR7614030	huaixiang chicken	怀香鸡	HX	HX5	Guangdong,China	Local chicken
Huaixiang chicken	SRR7614029	huaixiang chicken	怀香鸡	HX	HX6	Guangdong,China	Local chicken
Huaixiang chicken	SRR7614023			HX	HX7	Guangdong,China	Local chicken
Huaixiang chicken	SRR7614024			HX	HX8	Guangdong,China	Local chicken
Huaixiang chicken	SRR7614025			HX	HX9	Guangdong,China	Local chicken
Huaixiang chicken	SRR7614026			HX	HX10	Guangdong,China	Local chicken
Red jungle fowl	SRR1217524	red-jungle-fowl	红原鸡	RJF_yunnan	RJF1	Yunnan,China	Pheasant
Red jungle fowl	SRR1217533	red-jungle-fowl	红原鸡	RJF_yunnan	RJF2	Yunnan,China	Pheasant
Red jungle fowl	SRR12145447	red-jungle-fowl	红原鸡	RJF-guangxi	RJF3	Guangxi,China	Pheasant
Red jungle fowl	SRR12145446	red-jungle-fowl	红原鸡	RJF-guangxi	RJF4	Guangxi,China	Pheasant
Red jungle fowl	SRR12145445	red-jungle-fowl	红原鸡	RJF-guangxi	RJF5	Guangxi,China	Pheasant
Red jungle fowl	SRR12145443	red-jungle-fowl	红原鸡	RJF-guangxi	RJF6	Guangxi,China	Pheasant
Red jungle fowl	SRR12145442	red-jungle-fowl	红原鸡	RJF-guangxi	RJF7	Guangxi,China	Pheasant
Red jungle fowl	CRD000190	red-jungle-fowl	红原鸡	RJF-guangxi	RJF8	Guangxi,China	Pheasant
Red jungle fowl	ERR5036563	red-jungle-fowl	红原鸡	RJF-INA	RJF9	Daerah Istimewa Aceh, Indonesia	Pheasant
Red jungle fowl	ERR5036564	red-jungle-fowl	红原鸡	RJF-INA	RJF10	Daerah Istimewa Aceh, Indonesia	Pheasant
Red jungle fowl	ERR5036565	red-jungle-fowl	红原鸡	RJF-INA	RJF11	Daerah Istimewa Aceh, Indonesia	Pheasant
Red jungle fowl	ERR5036566	red-jungle-fowl	红原鸡	RJF-INA	RJF12	Daerah Istimewa Aceh, Indonesia	Pheasant
Red jungle fowl	ERR5036593	red-jungle-fowl	红原鸡	RJF-India	RJF13	Bihar, India	Pheasant
Red jungle fowl	ERR5036594	red-jungle-fowl	红原鸡	RJF-India	RJF14	Bihar, India	Pheasant
Red jungle fowl	ERR5036592	red-jungle-fowl	红原鸡	RJF-India	RJF15	Bihar, India	Pheasant
Rhode island chicken	SRR12145451	rhode-island-chicken	罗德岛红鸡	RIR	RIR1	Guangdong,China	Commercial chicken
Rhode island chicken	SRR12145452	rhode-island-chicken	罗德岛红鸡	RIR	RIR2	Guangdong,China	Commercial chicken
Rhode island chicken	SRR12145453	rhode-island-chicken	罗德岛红鸡	RIR	RIR3	Guangdong,China	Commercial chicken
Rhode island chicken	SRR1182456	rhode-island-chicken	罗德岛红鸡	RIR	RIR4	Guangdong,China	Commercial chicken
Rhode island chicken	SRR10855242		罗德岛红鸡	RIR	RIR5	Guangdong,China	Commercial chicken
Rhode island chicken	SRR10855243		罗德岛红鸡	RIR	RIR6	Guangdong,China	Commercial chicken
Rhode island chicken	SRR10855244		罗德岛红鸡	RIR	RIR7	Guangdong,China	Commercial chicken
Rhode island chicken	SRR10855245		罗德岛红鸡	RIR	RIR8	Guangdong,China	Commercial chicken
Rhode island chicken	SRR10855246		罗德岛红鸡	RIR	RIR9	Guangdong,China	Commercial chicken
Rhode island chicken	SRR10855247		罗德岛红鸡	RIR	RIR10	Guangdong,China	Commercial chicken
White leghorn chicken	SRR1185952	white-leghorn-chicken	白来航	WLL	WLL1	Guangdong,China	Commercial chicken
White leghorn chicken	SRR1185953	white-leghorn-chicken	白来航	WLL	WLL2	Guangdong,China	Commercial chicken
White leghorn chicken	ERR2985632	white-leghorn-chicken	白来航	WLL	WLL3	Guangdong,China	Commercial chicken
White leghorn chicken	ERR2985634	white-leghorn-chicken	白来航	WLL	WLL4	Guangdong,China	Commercial chicken
White leghorn chicken	ERR2985635	white-leghorn-chicken	白来航	WLL	WLL5	Guangdong,China	Commercial chicken
White leghorn chicken	ERR2985636	white-leghorn-chicken	白来航	WLL	WLL6	Guangdong,China	Commercial chicken
White leghorn chicken	SRR10855152			WLL	WLL7	Guangdong,China	Commercial chicken
White leghorn chicken	SRR10855151			WLL	WLL8	Guangdong,China	Commercial chicken
White leghorn chicken	SRR10855143			WLL	WLL9	Guangdong,China	Commercial chicken

## Sheet: Supplementary Table S2
Supplementary Table S2. Quality information of sequencing data in this study
Sample	Breeds	Q20(%)	Q30(%)	Mapped(%)
DJ_H1	Ili gamecock	98.41;97.53	94.146;92.45	0.9967
DJ_H2	Ili gamecock	98.42;97.20	94.95;91.49	0.9974
DJ_H3	Ili gamecock	98.32;97.12	94.65;91.18	0.997
DJ_H4	Ili gamecock	98.51;146.80	95.25;90.40	0.9971
DJ_H5	Ili gamecock	98.34;97.21	94.78;91.49	0.9974
DJ_H6	Ili gamecock	98.31;97.37	94.64;91.90	0.9973
DJ_H7	Ili gamecock	98.48;97.76	95.22;146.18	0.9967
DJ_H8	Ili gamecock	98.36;97.06	94.78;91.05	0.9969
DJ_H9	Ili gamecock	98.40;97.49	94.97;92.44	0.9971
YJh1	Yemili chicken	98.31;97.38	94.83;92.09	0.9934
YJh2	Yemili chicken	98.59;97.86	95.56;146.47	0.9926
YJh3	Yemili chicken	98.34;97.15	94.71;91.29	0.9971
YJh4	Yemili chicken	98.39;97.52	94.91;92.43	0.9975
YJh5	Yemili chicken	98.24;97.14	94.54;91.29	0.9968
YJh6	Yemili chicken	98.40;97.09	94.91;91.18	0.9982
YJh7	Yemili chicken	98.29;97.34	94.79;91.146	0.9965
YJh8	Yemili chicken	98.34;146.91	94.74;90.70	0.9963
YJ8382	Yemili chicken	97.23;96.64	94.56;90.98	0.9956
YJ746	Yemili chicken	98.74;97.65	94.68;91.56	0.997
YJ754	Yemili chicken	97.25;96.55	94.12;90.83	0.9921
YJ705	Yemili chicken	98.82;97.74	94.86;91.39	0.9952
YJ703	Yemili chicken	98.47;97.56	94.09;91.19	0.9968

## Sheet: Supplementary Table S3
Supplementary Table S3. Genetic diversity of all chicken breeds
FID	IID	PHE	CHR	SNP1	SNP2	POS1	POS2	KB	NSNP	DENSITY	PHOM	PHET
CT1	CT1	-9	1	1:5355207	1:5683877	5355207	5683877	328.671	154	2.134	0.994	0.006
CT1	CT1	-9	1	1:23925883	1:24221012	23925883	24221012	295.13	239	1.235	0.996	0.004
CT1	CT1	-9	1	1:28652264	1:32019889	28652264	32019889	3367.63	5892	0.572	0.998	0.001
CT1	CT1	-9	1	1:32051777	1:32724759	32051777	32724759	672.983	376	1.79	0.987	0.005
CT1	CT1	-9	1	1:32731605	1:32948420	32731605	32948420	216.816	109	1.989	0.991	0.009
CT1	CT1	-9	1	1:32953144	1:34108638	32953144	34108638	1155.49	2569	0.45	0.997	0.001
CT1	CT1	-9	1	1:34405321	1:35721874	34405321	35721874	1316.55	3052	0.431	0.999	0.001
CT1	CT1	-9	1	1:35722623	1:36673473	35722623	36673473	950.851	1830	0.52	0.998	0.002
CT1	CT1	-9	1	1:41717584	1:42225938	41717584	42225938	508.355	117	4.345	0.983	0.017
CT1	CT1	-9	1	1:43101406	1:43317830	43101406	43317830	216.425	80	2.705	0.988	0.013
CT1	CT1	-9	1	1:54394560	1:54745654	54394560	54745654	351.095	1033	0.34	0.999	0.001
CT1	CT1	-9	1	1:54745858	1:55616110	54745858	55616110	870.253	921	0.945	0.996	0.004
CT1	CT1	-9	1	1:72260214	1:72546327	72260214	72546327	286.114	103	2.778	0.981	0.019
CT1	CT1	-9	1	1:86175249	1:86382028	86175249	86382028	206.78	315	0.656	0.987	0.006
CT1	CT1	-9	1	1:91909858	1:92115222	91909858	92115222	205.365	214	0.96	0.995	0.005
CT1	CT1	-9	1	1:117870604	1:118153423	117870604	118153423	282.82	156	1.813	0.994	0.006
CT1	CT1	-9	1	1:127492591	1:128196791	127492591	128196791	704.201	299	2.355	0.99	0.01
CT1	CT1	-9	1	1:140822441	1:141147744	140822441	141147744	325.304	294	1.106	0.993	0.007
CT1	CT1	-9	1	1:141636209	1:142237195	141636209	142237195	600.987	314	1.914	0.997	0.003
CT1	CT1	-9	1	1:142283463	1:142570752	142283463	142570752	287.29	132	2.176	0.992	0.008
CT1	CT1	-9	1	1:142620767	1:142896870	142620767	142896870	276.104	120	2.301	0.967	0.033
CT1	CT1	-9	1	1:143308812	1:143868779	143308812	143868779	559.968	165	3.394	0.994	0.006
CT1	CT1	-9	1	1:149459513	1:150032817	149459513	150032817	573.305	151	3.797	0.974	0.026
CT1	CT1	-9	1	1:150885170	1:151124686	150885170	151124686	239.517	97	2.469	0.979	0.021
CT1	CT1	-9	1	1:153197295	1:153406610	153197295	153406610	209.316	132	1.586	0.97	0
CT1	CT1	-9	1	1:160670336	1:160871100	160670336	160871100	200.765	53	3.788	1	0
CT1	CT1	-9	1	1:168983675	1:171180539	168983675	171180539	2196.86	4291	0.512	0.998	0.001
CT1	CT1	-9	1	1:171182848	1:171773601	171182848	171773601	590.754	1020	0.579	0.994	0.005
CT1	CT1	-9	1	1:182114450	1:182438280	182114450	182438280	323.831	487	0.665	0.992	0.002
CT1	CT1	-9	1	1:192007722	1:192268106	192007722	192268106	260.385	81	3.215	0.988	0.012
CT1	CT1	-9	2	2:26312740	2:26572065	26312740	26572065	259.326	193	1.344	0.984	0.016
CT1	CT1	-9	2	2:29787960	2:30068263	29787960	30068263	280.304	241	1.163	0.992	0.008
CT1	CT1	-9	2	2:34848747	2:35074377	34848747	35074377	225.631	155	1.456	0.987	0.013
CT1	CT1	-9	2	2:50286485	2:50889722	50286485	50889722	603.238	90	6.703	0.989	0.011
CT1	CT1	-9	2	2:55403416	2:55693140	55403416	55693140	289.725	293	0.989	0.99	0.007
CT1	CT1	-9	2	2:55711985	2:56088709	55711985	56088709	376.725	470	0.802	1	0
CT1	CT1	-9	2	2:71260524	2:71611861	71260524	71611861	351.338	108	3.253	0.981	0.019
CT1	CT1	-9	2	2:76380477	2:76752086	76380477	76752086	371.61	519	0.716	0.998	0.002
CT1	CT1	-9	2	2:76759897	2:78181523	76759897	78181523	1421.63	1296	1.097	0.999	0
CT1	CT1	-9	2	2:78940380	2:79155784	78940380	79155784	215.405	196	1.099	0.99	0.01
CT1	CT1	-9	2	2:81551833	2:81792636	81551833	81792636	240.804	78	3.087	1	0
CT1	CT1	-9	2	2:82036108	2:82610869	82036108	82610869	574.762	92	6.247	0.978	0.022
CT1	CT1	-9	2	2:93656557	2:93972466	93656557	93972466	315.91	167	1.892	0.982	0.006
CT1	CT1	-9	2	2:117493785	2:117960747	117493785	117960747	466.963	952	0.491	0.997	0.002
CT1	CT1	-9	2	2:119595018	2:119880492	119595018	119880492	285.475	174	1.641	0.989	0.011
CT1	CT1	-9	2	2:137749949	2:138464839	137749949	138464839	714.891	1736	0.412	0.995	0.003
CT1	CT1	-9	2	2:138465569	2:140398828	138465569	140398828	1933.26	2630	0.735	0.999	0.001
CT1	CT1	-9	2	2:140403871	2:141144286	140403871	141144286	740.416	735	1.007	1	0
CT1	CT1	-9	2	2:142857570	2:143116037	142857570	143116037	258.468	158	1.636	0.994	0.006
CT1	CT1	-9	2	2:143789138	2:144007908	143789138	144007908	218.771	81	2.701	0.975	0.025
CT1	CT1	-9	3	3:24737969	3:25351393	24737969	25351393	613.425	714	0.859	0.997	0.003
CT1	CT1	-9	3	3:32109616	3:32356447	32109616	32356447	246.832	473	0.522	0.998	0.002
CT1	CT1	-9	3	3:69773156	3:69985895	69773156	69985895	212.74	89	2.39	0.978	0.022
CT1	CT1	-9	3	3:70004306	3:70319502	70004306	70319502	315.197	103	3.06	0.981	0.019
CT1	CT1	-9	3	3:109847741	3:110145024	109847741	110145024	297.284	453	0.656	0.993	0.007
CT1	CT1	-9	4	4:16451677	4:16808393	16451677	16808393	356.717	843	0.423	0.993	0.004
CT1	CT1	-9	4	4:16809841	4:17947044	16809841	17947044	1137.2	1488	0.764	1	0
CT1	CT1	-9	4	4:17951775	4:18699762	17951775	18699762	747.988	162	4.617	0.994	0.006
CT1	CT1	-9	4	4:19748034	4:20003575	19748034	20003575	255.542	51	5.011	0.98	0.02
CT1	CT1	-9	4	4:20015015	4:20442424	20015015	20442424	427.41	105	4.071	0.981	0.019
CT1	CT1	-9	4	4:20449070	4:20957804	20449070	20957804	508.735	357	1.425	1	0
CT1	CT1	-9	4	4:20968959	4:21521543	20968959	21521543	552.585	460	1.201	0.996	0.004
CT1	CT1	-9	4	4:21528770	4:23105516	21528770	23105516	1576.75	1442	1.093	0.994	0.005
CT1	CT1	-9	4	4:23254628	4:24406349	23254628	24406349	1151.72	1305	0.883	0.999	0.001
CT1	CT1	-9	4	4:24448656	4:24676718	24448656	24676718	228.063	364	0.627	1	0
CT1	CT1	-9	4	4:24677838	4:26098095	24677838	26098095	1420.26	2383	0.596	0.998	0.002
CT1	CT1	-9	4	4:26105341	4:27182506	26105341	27182506	1077.17	745	1.446	0.999	0.001
CT1	CT1	-9	4	4:27184027	4:27608613	27184027	27608613	424.587	163	2.605	0.994	0
CT1	CT1	-9	4	4:27614856	4:28758971	27614856	28758971	1144.12	515	2.222	0.994	0.004
CT1	CT1	-9	4	4:28762500	4:29931931	28762500	29931931	1169.43	3250	0.36	0.998	0.001
CT1	CT1	-9	4	4:29932472	4:30665171	29932472	30665171	732.7	1321	0.555	0.998	0.002
CT1	CT1	-9	4	4:37687748	4:39395974	37687748	39395974	1708.23	2544	0.671	0.998	0.002
CT1	CT1	-9	4	4:70814628	4:71172414	70814628	71172414	357.787	109	3.282	0.982	0.018
CT1	CT1	-9	4	4:71201976	4:71651227	71201976	71651227	449.252	130	3.456	0.985	0.015
CT1	CT1	-9	4	4:71664247	4:72076783	71664247	72076783	412.537	172	2.398	0.994	0.006
CT1	CT1	-9	4	4:72415373	4:72937243	72415373	72937243	521.871	261	2	0.989	0.011
CT1	CT1	-9	4	4:87216744	4:87460077	87216744	87460077	243.334	196	1.242	0.99	0.01
CT1	CT1	-9	5	5:1714952	5:2915651	1714952	2915651	1200.7	1192	1.007	1	0
CT1	CT1	-9	5	5:3553289	5:4196920	3553289	4196920	643.632	65	9.902	0.969	0.031
CT1	CT1	-9	5	5:4225950	5:5900129	4225950	5900129	1674.18	2244	0.746	0.998	0.001
CT1	CT1	-9	5	5:6636413	5:6896375	6636413	6896375	259.963	788	0.33	0.994	0
CT1	CT1	-9	5	5:6897616	5:7333801	6897616	7333801	436.186	1114	0.392	1	0
CT1	CT1	-9	5	5:20764859	5:21045534	20764859	21045534	280.676	152	1.847	0.987	0.013
CT1	CT1	-9	5	5:21240123	5:21489646	21240123	21489646	249.524	159	1.569	0.994	0.006
CT1	CT1	-9	5	5:32480504	5:32803652	32480504	32803652	323.149	146	2.213	1	0
CT1	CT1	-9	5	5:32885958	5:33136571	32885958	33136571	250.614	97	2.584	0.99	0.01
CT1	CT1	-9	5	5:41670282	5:41995828	41670282	41995828	325.547	108	3.014	0.991	0.009
CT1	CT1	-9	5	5:45164156	5:45510425	45164156	45510425	346.27	556	0.623	0.996	0.004
CT1	CT1	-9	5	5:48981637	5:49440828	48981637	49440828	459.192	155	2.963	0.994	0.006
CT1	CT1	-9	6	6:12134982	6:12723612	12134982	12723612	588.631	735	0.801	0.999	0.001
CT1	CT1	-9	6	6:12918102	6:16671270	12918102	16671270	3753.17	2623	1.431	0.999	0
CT1	CT1	-9	6	6:22652183	6:22888502	22652183	22888502	236.32	198	1.194	0.99	0.01
CT1	CT1	-9	7	7:19423557	7:19881050	19423557	19881050	457.494	328	1.395	0.988	0.012
CT1	CT1	-9	7	7:29803462	7:30684428	29803462	30684428	880.967	1647	0.535	1	0
CT1	CT1	-9	8	8:9827684	8:10246951	9827684	10246951	419.268	125	3.354	0.984	0.016
CT1	CT1	-9	8	8:10517337	8:11284277	10517337	11284277	766.941	87	8.815	0.977	0.023
CT1	CT1	-9	8	8:11957032	8:12341047	11957032	12341047	384.016	60	6.4	1	0
CT1	CT1	-9	8	8:18540183	8:18779460	18540183	18779460	239.278	92	2.601	0.978	0.022
CT1	CT1	-9	9	9:7061968	9:7333481	7061968	7333481	271.514	173	1.569	1	0
CT1	CT1	-9	10	10:6579913	10:6788429	6579913	6788429	208.517	288	0.724	0.993	0.007
CT1	CT1	-9	11	11:8744894	11:9071010	8744894	9071010	326.117	852	0.383	0.996	0.002
CT1	CT1	-9	11	11:12999203	11:13208055	12999203	13208055	208.853	121	1.726	0.983	0.017
CT1	CT1	-9	11	11:19079636	11:19289960	19079636	19289960	210.325	95	2.214	0.979	0.021
CT1	CT1	-9	13	13:14153236	13:15149561	14153236	15149561	996.326	2040	0.488	0.998	0.002
CT1	CT1	-9	14	14:7862455	14:8246793	7862455	8246793	384.339	322	1.194	0.994	0.006
CT1	CT1	-9	15	15:3994814	15:4281718	3994814	4281718	286.905	285	1.007	0.996	0.004
CT1	CT1	-9	19	19:330245	19:1167141	330245	1167141	836.897	2773	0.302	0.999	0.001
CT1	CT1	-9	20	20:146085	20:1412932	146085	1412932	1266.85	1836	0.69	0.998	0.002
CT1	CT1	-9	20	20:1456347	20:1815890	1456347	1815890	359.544	813	0.442	1	0
CT1	CT1	-9	20	20:2043473	20:2254727	2043473	2254727	211.255	736	0.287	0.999	0
CT1	CT1	-9	20	20:9128126	20:9548085	9128126	9548085	419.96	1510	0.278	0.999	0.001
CT1	CT1	-9	20	20:13016795	20:13894064	13016795	13894064	877.27	406	2.161	0.993	0.007
CT1	CT1	-9	22	22:4140913	22:4492199	4140913	4492199	351.287	1241	0.283	0.999	0
CT1	CT1	-9	22	22:4493659	22:5118630	4493659	5118630	624.972	1960	0.319	0.998	0.002
CT1	CT1	-9	27	27:7675308	27:8036084	7675308	8036084	360.777	92	3.921	1	0
CT2	CT2	-9	1	1:5449702	1:5745765	5449702	5745765	296.064	149	1.987	1	0
CT2	CT2	-9	1	1:19008238	1:19332906	19008238	19332906	324.669	236	1.376	0.987	0.013
CT2	CT2	-9	1	1:41717584	1:42803944	41717584	42803944	1086.36	326	3.332	0.991	0.009
CT2	CT2	-9	1	1:42830774	1:43111679	42830774	43111679	280.906	111	2.531	0.991	0.009
CT2	CT2	-9	1	1:55761579	1:56011166	55761579	56011166	249.588	410	0.609	0.995	0.002
CT2	CT2	-9	1	1:56475702	1:56732830	56475702	56732830	257.129	364	0.706	0.992	0.008
CT2	CT2	-9	1	1:73097118	1:73436974	73097118	73436974	339.857	154	2.207	0.994	0.006
CT2	CT2	-9	1	1:78547892	1:78751980	78547892	78751980	204.089	185	1.103	0.989	0.011
CT2	CT2	-9	1	1:89478571	1:90752467	89478571	90752467	1273.9	2203	0.578	0.999	0
CT2	CT2	-9	1	1:92359871	1:92759915	92359871	92759915	400.045	982	0.407	0.998	0.001
CT2	CT2	-9	1	1:101793415	1:102004368	101793415	102004368	210.954	109	1.935	0.991	0.009
CT2	CT2	-9	1	1:122653667	1:122940717	122653667	122940717	287.051	549	0.523	0.996	0.004
CT2	CT2	-9	1	1:130678719	1:130899784	130678719	130899784	221.066	162	1.365	0.988	0.012
CT2	CT2	-9	1	1:142593623	1:142896056	142593623	142896056	302.434	121	2.499	0.975	0.025
CT2	CT2	-9	1	1:158400749	1:159079563	158400749	159079563	678.815	451	1.505	0.998	0.002
CT2	CT2	-9	1	1:163984551	1:164479837	163984551	164479837	495.287	219	2.262	0.991	0.009
CT2	CT2	-9	1	1:164508908	1:164962780	164508908	164962780	453.873	154	2.947	0.987	0.013
CT2	CT2	-9	1	1:192286795	1:192645104	192286795	192645104	358.31	113	3.171	0.982	0.018
CT2	CT2	-9	2	2:92276129	2:92613318	92276129	92613318	337.19	202	1.669	0.99	0.01
CT2	CT2	-9	2	2:115800598	2:116016477	115800598	116016477	215.88	327	0.66	0.994	0.006
CT2	CT2	-9	2	2:119655891	2:119874121	119655891	119874121	218.231	144	1.515	1	0
CT2	CT2	-9	2	2:142815667	2:143150257	142815667	143150257	334.591	201	1.665	0.99	0.01
CT2	CT2	-9	2	2:144547478	2:144794665	144547478	144794665	247.188	129	1.916	1	0
CT2	CT2	-9	3	3:24053370	3:24281825	24053370	24281825	228.456	181	1.262	0.994	0.006
CT2	CT2	-9	3	3:36841667	3:37227289	36841667	37227289	385.623	108	3.571	0.981	0.019
CT2	CT2	-9	3	3:43501381	3:43766071	43501381	43766071	264.691	144	1.838	0.986	0.014
CT2	CT2	-9	3	3:84206925	3:84557206	84206925	84557206	350.282	93	3.766	0.978	0.022
CT2	CT2	-9	3	3:89784899	3:90222775	89784899	90222775	437.877	196	2.234	0.99	0.01
CT2	CT2	-9	3	3:90583252	3:90783821	90583252	90783821	200.57	103	1.947	0.99	0.01
CT2	CT2	-9	3	3:102273884	3:102543971	102273884	102543971	270.088	177	1.526	0.989	0.011
CT2	CT2	-9	4	4:60598	4:362959	60598	362959	302.362	58	5.213	0.983	0.017
CT2	CT2	-9	4	4:1944376	4:2483765	1944376	2483765	539.39	2024	0.266	0.999	0
CT2	CT2	-9	4	4:2710377	4:3077407	2710377	3077407	367.031	1198	0.306	1	0
CT2	CT2	-9	4	4:8533490	4:10811448	8533490	10811448	2277.96	4501	0.506	0.999	0.001
CT2	CT2	-9	4	4:41237331	4:41455288	41237331	41455288	217.958	79	2.759	0.975	0.025
CT2	CT2	-9	4	4:42846908	4:43081791	42846908	43081791	234.884	186	1.263	0.995	0.005
CT2	CT2	-9	4	4:81119277	4:81369533	81119277	81369533	250.257	127	1.971	0.992	0.008
CT2	CT2	-9	4	4:86868975	4:87089067	86868975	87089067	220.093	199	1.106	0.99	0.01
CT2	CT2	-9	5	5:4268836	5:4786920	4268836	4786920	518.085	250	2.072	0.992	0.008
CT2	CT2	-9	5	5:18552522	5:18901228	18552522	18901228	348.707	636	0.548	0.995	0.005
CT2	CT2	-9	5	5:21071757	5:21572724	21071757	21572724	500.968	350	1.431	0.991	0.009
CT2	CT2	-9	5	5:21746126	5:23909077	21746126	23909077	2162.95	3446	0.628	0.998	0.001
CT2	CT2	-9	5	5:40308848	5:40605957	40308848	40605957	297.11	146	2.035	0.993	0.007
CT2	CT2	-9	6	6:13459138	6:13685101	13459138	13685101	225.964	108	2.092	0.981	0.019
CT2	CT2	-9	6	6:14290642	6:14783378	14290642	14783378	492.737	147	3.352	0.986	0.007
CT2	CT2	-9	6	6:19686076	6:19918717	19686076	19918717	232.642	322	0.722	0.997	0.003
CT2	CT2	-9	6	6:20010241	6:20251652	20010241	20251652	241.412	211	1.144	0.995	0.005
CT2	CT2	-9	7	7:22710430	7:23311126	22710430	23311126	600.697	1308	0.459	0.998	0.002
CT2	CT2	-9	8	8:29654548	8:29905179	29654548	29905179	250.632	217	1.155	0.995	0.005
CT2	CT2	-9	9	9:7929911	9:8346273	7929911	8346273	416.363	1070	0.389	1	0
CT2	CT2	-9	9	9:8347352	9:8571690	8347352	8571690	224.339	589	0.381	1	0
CT2	CT2	-9	9	9:8572044	9:10246443	8572044	10246443	1674.4	2308	0.725	0.997	0.002
CT2	CT2	-9	9	9:11383632	9:11707745	11383632	11707745	324.114	205	1.581	0.995	0.005
CT2	CT2	-9	9	9:12403259	9:12610927	12403259	12610927	207.669	135	1.538	0.985	0.015
CT2	CT2	-9	10	10:8416717	10:8678988	8416717	8678988	262.272	228	1.15	0.991	0.009
CT2	CT2	-9	10	10:20548931	10:20804602	20548931	20804602	255.672	50	5.113	0.98	0.02
CT2	CT2	-9	11	11:19251654	11:19622217	19251654	19622217	370.564	208	1.782	0.99	0.01
CT2	CT2	-9	12	12:16946634	12:17212048	16946634	17212048	265.415	389	0.682	0.997	0.003
CT2	CT2	-9	14	14:5281542	14:5619432	5281542	5619432	337.891	938	0.36	1	0
CT2	CT2	-9	15	15:3771876	15:3998637	3771876	3998637	226.762	191	1.187	0.984	0.01
CT2	CT2	-9	21	21:3838958	21:4490059	3838958	4490059	651.102	2266	0.287	0.998	0.002
CT2	CT2	-9	24	24:294226	24:890324	294226	890324	596.099	1683	0.354	0.998	0.001
CT2	CT2	-9	24	24:892332	24:2079776	892332	2079776	1187.44	3086	0.385	0.999	0
CT2	CT2	-9	24	24:2104333	24:3621762	2104333	3621762	1517.43	5559	0.273	0.999	0.001
CT2	CT2	-9	24	24:3623055	24:3934967	3623055	3934967	311.913	1265	0.247	0.996	0.003
CT3	CT3	-9	1	1:5815620	1:6139948	5815620	6139948	324.329	254	1.277	0.996	0.004
CT3	CT3	-9	1	1:8119221	1:8474165	8119221	8474165	354.945	505	0.703	0.996	0.004
CT3	CT3	-9	1	1:9006714	1:9251573	9006714	9251573	244.86	75	3.265	0.987	0.013
CT3	CT3	-9	1	1:10382044	1:11168002	10382044	11168002	785.959	589	1.334	0.997	0.003
CT3	CT3	-9	1	1:11588083	1:12034379	11588083	12034379	446.297	764	0.584	0.997	0.003
CT3	CT3	-9	1	1:12277047	1:12624538	12277047	12624538	347.492	801	0.434	0.994	0.006
CT3	CT3	-9	1	1:18419089	1:18645950	18419089	18645950	226.862	112	2.026	1	0
CT3	CT3	-9	1	1:18647097	1:18909846	18647097	18909846	262.75	120	2.19	0.992	0.008
CT3	CT3	-9	1	1:19067511	1:19332906	19067511	19332906	265.396	176	1.508	0.989	0.011
CT3	CT3	-9	1	1:41151029	1:41465630	41151029	41465630	314.602	184	1.71	1	0
CT3	CT3	-9	1	1:64850187	1:65589332	64850187	65589332	739.146	1273	0.581	0.998	0.001
CT3	CT3	-9	1	1:65992494	1:66854428	65992494	66854428	861.935	1192	0.723	0.997	0.002
CT3	CT3	-9	1	1:70174527	1:71299242	70174527	71299242	1124.72	2400	0.469	0.998	0.002
CT3	CT3	-9	1	1:71420911	1:72114240	71420911	72114240	693.33	1157	0.599	0.994	0.006
CT3	CT3	-9	1	1:72116660	1:72585373	72116660	72585373	468.714	240	1.953	0.992	0.008
CT3	CT3	-9	1	1:72608175	1:72851977	72608175	72851977	243.803	80	3.048	0.988	0.013
CT3	CT3	-9	1	1:91909318	1:92207382	91909318	92207382	298.065	369	0.808	1	0
CT3	CT3	-9	1	1:95374763	1:95700682	95374763	95700682	325.92	114	2.859	0.991	0.009
CT3	CT3	-9	1	1:95722976	1:96186183	95722976	96186183	463.208	111	4.173	0.991	0.009
CT3	CT3	-9	1	1:97637839	1:97882636	97637839	97882636	244.798	221	1.108	0.995	0.005
CT3	CT3	-9	1	1:101336399	1:101964638	101336399	101964638	628.24	303	2.073	0.99	0.01
CT3	CT3	-9	1	1:103351559	1:103741904	103351559	103741904	390.346	216	1.807	0.991	0.005
CT3	CT3	-9	1	1:117689458	1:118156593	117689458	118156593	467.136	223	2.095	0.996	0.004
CT3	CT3	-9	1	1:126915157	1:127117710	126915157	127117710	202.554	199	1.018	1	0
CT3	CT3	-9	1	1:140822441	1:141041922	140822441	141041922	219.482	154	1.425	1	0
CT3	CT3	-9	1	1:153251631	1:153631251	153251631	153631251	379.621	230	1.651	0.991	0.009
CT3	CT3	-9	1	1:192034065	1:192424020	192034065	192424020	389.956	104	3.75	0.981	0.019
CT3	CT3	-9	2	2:20678292	2:20991951	20678292	20991951	313.66	390	0.804	0.995	0.005
CT3	CT3	-9	2	2:25795926	2:26016448	25795926	26016448	220.523	113	1.952	1	0
CT3	CT3	-9	2	2:27718237	2:28052269	27718237	28052269	334.033	181	1.845	0.989	0.011
CT3	CT3	-9	2	2:58415975	2:58623325	58415975	58623325	207.351	187	1.109	1	0
CT3	CT3	-9	2	2:73206835	2:73462178	73206835	73462178	255.344	77	3.316	0.987	0.013
CT3	CT3	-9	2	2:73597676	2:73812994	73597676	73812994	215.319	48	4.486	0.979	0.021
CT3	CT3	-9	2	2:82036108	2:82435583	82036108	82435583	399.476	53	7.537	0.981	0.019
CT3	CT3	-9	2	2:84930861	2:85197956	84930861	85197956	267.096	294	0.908	1	0
CT3	CT3	-9	2	2:86176263	2:86417540	86176263	86417540	241.278	70	3.447	1	0
CT3	CT3	-9	2	2:86424016	2:86838403	86424016	86838403	414.388	84	4.933	0.976	0.024
CT3	CT3	-9	2	2:91843774	2:94409620	91843774	94409620	2565.85	1437	1.786	0.994	0.004
CT3	CT3	-9	2	2:94412024	2:94968638	94412024	94968638	556.615	206	2.702	0.985	0.01
CT3	CT3	-9	2	2:94977690	2:95296278	94977690	95296278	318.589	90	3.54	0.989	0.011
CT3	CT3	-9	2	2:95298915	2:96038466	95298915	96038466	739.552	275	2.689	0.993	0.007
CT3	CT3	-9	2	2:96288972	2:96705328	96288972	96705328	416.357	487	0.855	0.992	0.002
CT3	CT3	-9	2	2:142977467	2:143296612	142977467	143296612	319.146	128	2.493	0.992	0.008
CT3	CT3	-9	3	3:24057750	3:24278345	24057750	24278345	220.596	170	1.298	0.988	0.012
CT3	CT3	-9	3	3:28954249	3:29162735	28954249	29162735	208.487	114	1.829	0.991	0.009
CT3	CT3	-9	3	3:36918069	3:37468863	36918069	37468863	550.795	157	3.508	0.987	0.013
CT3	CT3	-9	3	3:49835136	3:50078992	49835136	50078992	243.857	95	2.567	0.989	0.011
CT3	CT3	-9	3	3:52487621	3:52717877	52487621	52717877	230.257	445	0.517	0.998	0.002
CT3	CT3	-9	3	3:55879064	3:56329699	55879064	56329699	450.636	536	0.841	0.994	0.006
CT3	CT3	-9	3	3:61443736	3:61730270	61443736	61730270	286.535	118	2.428	1	0
CT3	CT3	-9	3	3:78450698	3:79497250	78450698	79497250	1046.55	1784	0.587	0.997	0.002
CT3	CT3	-9	3	3:84400987	3:84605770	84400987	84605770	204.784	52	3.938	0.981	0.019
CT3	CT3	-9	3	3:89397146	3:89625353	89397146	89625353	228.208	167	1.367	0.994	0.006
CT3	CT3	-9	4	4:26322374	4:26646049	26322374	26646049	323.676	204	1.587	0.995	0.005
CT3	CT3	-9	4	4:41350347	4:41788199	41350347	41788199	437.853	147	2.979	0.986	0.014
CT3	CT3	-9	4	4:43584714	4:43831862	43584714	43831862	247.149	217	1.139	0.986	0.014
CT3	CT3	-9	4	4:54123014	4:54348781	54123014	54348781	225.768	302	0.748	0.993	0.003
CT3	CT3	-9	4	4:55382301	4:55658063	55382301	55658063	275.763	192	1.436	0.995	0.005
CT3	CT3	-9	4	4:57015710	4:57931295	57015710	57931295	915.586	1404	0.652	0.998	0.002
CT3	CT3	-9	4	4:63297352	4:63732146	63297352	63732146	434.795	310	1.403	0.997	0.003
CT3	CT3	-9	4	4:80753730	4:81730398	80753730	81730398	976.669	628	1.555	0.995	0.005
CT3	CT3	-9	5	5:2349948	5:2792463	2349948	2792463	442.516	57	7.763	0.982	0.018
CT3	CT3	-9	5	5:4950899	5:5282393	4950899	5282393	331.495	433	0.766	0.995	0.005
CT3	CT3	-9	5	5:6640101	5:7334115	6640101	7334115	694.015	1904	0.365	0.997	0.002
CT3	CT3	-9	5	5:32036691	5:32348308	32036691	32348308	311.618	95	3.28	1	0
CT3	CT3	-9	5	5:59530282	5:59804581	59530282	59804581	274.3	161	1.704	1	0
CT3	CT3	-9	6	6:14427070	6:14749592	14427070	14749592	322.523	97	3.325	0.969	0.021
CT3	CT3	-9	6	6:14790357	6:15211678	14790357	15211678	421.322	199	2.117	0.985	0.015
CT3	CT3	-9	6	6:19145319	6:19408477	19145319	19408477	263.159	128	2.056	0.992	0.008
CT3	CT3	-9	6	6:21552337	6:21956940	21552337	21956940	404.604	424	0.954	0.998	0.002
CT3	CT3	-9	7	7:18908577	7:19183410	18908577	19183410	274.834	222	1.238	0.991	0.009
CT3	CT3	-9	8	8:1304085	8:1525025	1304085	1525025	220.941	106	2.084	0.991	0.009
CT3	CT3	-9	8	8:8661147	8:9069684	8661147	9069684	408.538	297	1.376	0.99	0.01
CT3	CT3	-9	8	8:9830291	8:10246951	9830291	10246951	416.661	121	3.443	0.992	0.008
CT3	CT3	-9	8	8:12810347	8:13243844	12810347	13243844	433.498	176	2.463	0.989	0.011
CT3	CT3	-9	9	9:9729967	9:9951620	9729967	9951620	221.654	158	1.403	0.987	0.013
CT3	CT3	-9	9	9:11077894	9:12116636	11077894	12116636	1038.74	870	1.194	0.999	0.001
CT3	CT3	-9	9	9:18535880	9:18767201	18535880	18767201	231.322	264	0.876	0.996	0.004
CT3	CT3	-9	10	10:20531646	10:20804611	20531646	20804611	272.966	57	4.789	0.982	0.018
CT3	CT3	-9	11	11:10579776	11:10933341	10579776	10933341	353.566	310	1.141	0.994	0.006
CT3	CT3	-9	12	12:3326457	12:3546035	3326457	3546035	219.579	1086	0.202	0.999	0.001
CT3	CT3	-9	12	12:8754044	12:8962491	8754044	8962491	208.448	323	0.645	1	0
CT3	CT3	-9	12	12:12204735	12:13416591	12204735	13416591	1211.86	2005	0.604	0.999	0.001
CT3	CT3	-9	13	13:5217019	13:6268876	5217019	6268876	1051.86	1840	0.572	0.997	0.001
CT3	CT3	-9	13	13:6269114	13:6868305	6269114	6868305	599.192	702	0.854	1	0
CT3	CT3	-9	13	13:6869692	13:8521232	6869692	8521232	1651.54	3250	0.508	0.999	0.001
CT3	CT3	-9	13	13:11805712	13:12007551	11805712	12007551	201.84	322	0.627	0.997	0.003
CT3	CT3	-9	14	14:12660081	14:12983698	12660081	12983698	323.618	1363	0.237	0.999	0.001
CT3	CT3	-9	17	17:9940492	17:10750548	9940492	10750548	810.057	343	2.362	0.988	0.009
CT3	CT3	-9	18	18:10545768	18:10933654	10545768	10933654	387.887	63	6.157	1	0
CT3	CT3	-9	21	21:2041523	21:2859581	2041523	2859581	818.059	2439	0.335	0.999	0.001
CT4	CT4	-9	1	1:2655769	1:3420014	2655769	3420014	764.246	1642	0.465	0.998	0.002
CT4	CT4	-9	1	1:3450954	1:4644447	3450954	4644447	1193.49	2755	0.433	0.997	0.003
CT4	CT4	-9	1	1:4676965	1:7969414	4676965	7969414	3292.45	4954	0.665	0.998	0.001
CT4	CT4	-9	1	1:8840393	1:9251573	8840393	9251573	411.181	213	1.93	0.995	0.005
CT4	CT4	-9	1	1:18656636	1:18879598	18656636	18879598	222.963	87	2.563	0.989	0.011
CT4	CT4	-9	1	1:32160752	1:32471945	32160752	32471945	311.194	157	1.982	0.994	0.006
CT4	CT4	-9	1	1:38792106	1:39313482	38792106	39313482	521.377	690	0.756	0.999	0.001
CT4	CT4	-9	1	1:41136471	1:41796375	41136471	41796375	659.905	322	2.049	1	0
CT4	CT4	-9	1	1:95308335	1:95678263	95308335	95678263	369.929	148	2.5	0.986	0.014
CT4	CT4	-9	1	1:95722976	1:96166217	95722976	96166217	443.242	103	4.303	0.99	0.01
CT4	CT4	-9	1	1:97682001	1:97911763	97682001	97911763	229.763	213	1.079	0.991	0.009
CT4	CT4	-9	1	1:101360286	1:101657281	101360286	101657281	296.996	111	2.676	0.991	0.009
CT4	CT4	-9	1	1:101677948	1:101884216	101677948	101884216	206.269	116	1.778	1	0
CT4	CT4	-9	1	1:131636131	1:131934397	131636131	131934397	298.267	614	0.486	0.998	0.002
CT4	CT4	-9	1	1:131938530	1:132829195	131938530	132829195	890.666	1167	0.763	0.995	0.003
CT4	CT4	-9	1	1:142265966	1:142482869	142265966	142482869	216.904	55	3.944	0.982	0.018
CT4	CT4	-9	1	1:145032903	1:145370811	145032903	145370811	337.909	554	0.61	0.995	0.005
CT4	CT4	-9	1	1:149478568	1:149763246	149478568	149763246	284.679	72	3.954	0.986	0.014
CT4	CT4	-9	1	1:158623488	1:158887622	158623488	158887622	264.135	127	2.08	0.992	0.008
CT4	CT4	-9	1	1:159076247	1:159528090	159076247	159528090	451.844	444	1.018	0.993	0.007
CT4	CT4	-9	1	1:159662658	1:160082761	159662658	160082761	420.104	294	1.429	0.986	0.014
CT4	CT4	-9	1	1:160341119	1:160871100	160341119	160871100	529.982	173	3.063	1	0
CT4	CT4	-9	1	1:160874156	1:161176698	160874156	161176698	302.543	122	2.48	0.984	0.016
CT4	CT4	-9	1	1:161243162	1:161485681	161243162	161485681	242.52	96	2.526	0.979	0.021
CT4	CT4	-9	1	1:177757042	1:178550042	177757042	178550042	793.001	1686	0.47	0.999	0.001
CT4	CT4	-9	1	1:178570739	1:179357944	178570739	179357944	787.206	1441	0.546	0.997	0.003
CT4	CT4	-9	1	1:179361652	1:180257778	179361652	180257778	896.127	1796	0.499	0.996	0.003
CT4	CT4	-9	1	1:180258248	1:182113869	180258248	182113869	1855.62	3649	0.509	0.997	0.003
CT4	CT4	-9	1	1:182114450	1:183408818	182114450	183408818	1294.37	1838	0.704	0.997	0.003
CT4	CT4	-9	1	1:183410007	1:183671073	183410007	183671073	261.067	355	0.735	1	0
CT4	CT4	-9	1	1:183679747	1:184163935	183679747	184163935	484.189	653	0.741	0.998	0.002
CT4	CT4	-9	1	1:184254712	1:185599168	184254712	185599168	1344.46	1042	1.29	0.996	0.004
CT4	CT4	-9	1	1:185672400	1:186874302	185672400	186874302	1201.9	2415	0.498	0.998	0.002
CT4	CT4	-9	1	1:186875818	1:187175245	186875818	187175245	299.428	815	0.367	0.999	0.001
CT4	CT4	-9	1	1:191970311	1:192243832	191970311	192243832	273.522	95	2.879	1	0
CT4	CT4	-9	2	2:27166798	2:27367425	27166798	27367425	200.628	78	2.572	0.987	0.013
CT4	CT4	-9	2	2:34233366	2:35735573	34233366	35735573	1502.21	1516	0.991	0.999	0.001
CT4	CT4	-9	2	2:35740483	2:37170549	35740483	37170549	1430.07	1365	1.048	0.996	0.002
CT4	CT4	-9	2	2:37171915	2:39570059	37171915	39570059	2398.14	4296	0.558	0.997	0.002
CT4	CT4	-9	2	2:39574089	2:40583156	39574089	40583156	1009.07	1737	0.581	0.996	0.002
CT4	CT4	-9	2	2:50480554	2:50773540	50480554	50773540	292.987	48	6.104	0.979	0.021
CT4	CT4	-9	2	2:60106514	2:60466033	60106514	60466033	359.52	802	0.448	0.996	0.002
CT4	CT4	-9	2	2:77237272	2:77460855	77237272	77460855	223.584	156	1.433	0.981	0.006
CT4	CT4	-9	2	2:95507222	2:95817008	95507222	95817008	309.787	109	2.842	0.982	0.018
CT4	CT4	-9	2	2:104553526	2:104767497	104553526	104767497	213.972	154	1.389	0.981	0.019
CT4	CT4	-9	2	2:105220692	2:105459983	105220692	105459983	239.292	122	1.961	0.992	0.008
CT4	CT4	-9	2	2:134218857	2:134507608	134218857	134507608	288.752	158	1.828	0.975	0.025
CT4	CT4	-9	3	3:32666589	3:32872026	32666589	32872026	205.438	133	1.545	0.992	0.008
CT4	CT4	-9	3	3:36791456	3:37002050	36791456	37002050	210.595	61	3.452	0.967	0.016
CT4	CT4	-9	3	3:51638735	3:52517184	51638735	52517184	878.45	1712	0.513	0.996	0.004
CT4	CT4	-9	3	3:53563924	3:53813254	53563924	53813254	249.331	147	1.696	0.993	0.007
CT4	CT4	-9	3	3:58416261	3:59087509	58416261	59087509	671.249	475	1.413	0.998	0.002
CT4	CT4	-9	3	3:62226408	3:62480409	62226408	62480409	254.002	174	1.46	0.983	0.006
CT4	CT4	-9	3	3:64281407	3:64849978	64281407	64849978	568.572	255	2.23	0.992	0.008
CT4	CT4	-9	3	3:66579371	3:68103661	66579371	68103661	1524.29	3245	0.47	0.999	0.001
CT4	CT4	-9	3	3:74140974	3:74671445	74140974	74671445	530.472	222	2.39	0.986	0.009
CT4	CT4	-9	3	3:75292268	3:75503725	75292268	75503725	211.458	424	0.499	1	0
CT4	CT4	-9	3	3:77640654	3:78437361	77640654	78437361	796.708	1340	0.595	0.997	0.003
CT4	CT4	-9	3	3:81554003	3:82122999	81554003	82122999	568.997	583	0.976	0.998	0.002
CT4	CT4	-9	3	3:82124996	3:84557206	82124996	84557206	2432.21	2470	0.985	0.995	0.005
CT4	CT4	-9	3	3:84588303	3:86767642	84588303	86767642	2179.34	1445	1.508	0.995	0.005
CT4	CT4	-9	3	3:108103627	3:108727514	108103627	108727514	623.888	1213	0.514	0.998	0.002
CT4	CT4	-9	4	4:6504535	4:6780190	6504535	6780190	275.656	172	1.603	0.988	0.012
CT4	CT4	-9	4	4:6824638	4:7506911	6824638	7506911	682.274	541	1.261	1	0
CT4	CT4	-9	4	4:27785131	4:28027880	27785131	28027880	242.75	87	2.79	0.977	0.023
CT4	CT4	-9	4	4:36487598	4:36797426	36487598	36797426	309.829	128	2.421	0.992	0.008
CT4	CT4	-9	4	4:47688594	4:47895040	47688594	47895040	206.447	144	1.434	1	0
CT4	CT4	-9	4	4:71661454	4:72316399	71661454	72316399	654.946	314	2.086	0.994	0.006
CT4	CT4	-9	4	4:72415373	4:72680743	72415373	72680743	265.371	149	1.781	0.993	0.007
CT4	CT4	-9	4	4:75371047	4:75583006	75371047	75583006	211.96	77	2.753	0.987	0.013
CT4	CT4	-9	4	4:86785170	4:87022678	86785170	87022678	237.509	209	1.136	0.995	0.005
CT4	CT4	-9	5	5:2259348	5:2919267	2259348	2919267	659.92	92	7.173	0.989	0.011
CT4	CT4	-9	5	5:3773953	5:4202569	3773953	4202569	428.617	58	7.39	0.983	0.017
CT4	CT4	-9	5	5:4225950	5:4440010	4225950	4440010	214.061	58	3.691	0.983	0.017
CT4	CT4	-9	5	5:19237837	5:19728560	19237837	19728560	490.724	1353	0.363	1	0
CT4	CT4	-9	5	5:24187281	5:24534611	24187281	24534611	347.331	876	0.396	0.999	0.001
CT4	CT4	-9	5	5:35814778	5:36282958	35814778	36282958	468.181	794	0.59	0.997	0.001
CT4	CT4	-9	5	5:49020702	5:49484034	49020702	49484034	463.333	170	2.725	0.982	0.018
CT4	CT4	-9	5	5:54611561	5:55117833	54611561	55117833	506.273	1411	0.359	0.995	0.003
CT4	CT4	-9	5	5:55133947	5:55478849	55133947	55478849	344.903	987	0.349	0.998	0.002
CT4	CT4	-9	5	5:55491705	5:55800356	55491705	55800356	308.652	1051	0.294	0.999	0.001
CT4	CT4	-9	6	6:12288597	6:12723612	12288597	12723612	435.016	473	0.92	0.998	0.002
CT4	CT4	-9	6	6:12918102	6:16457329	12918102	16457329	3539.23	2409	1.469	0.999	0.001
CT4	CT4	-9	6	6:36104453	6:36363562	36104453	36363562	259.11	100	2.591	0.98	0.02
CT4	CT4	-9	7	7:10131214	7:10605392	10131214	10605392	474.179	967	0.49	1	0
CT4	CT4	-9	7	7:19343224	7:19629323	19343224	19629323	286.1	161	1.777	0.994	0.006
CT4	CT4	-9	8	8:419459	8:1029446	419459	1029446	609.988	100	6.1	1	0
CT4	CT4	-9	8	8:3082028	8:3813296	3082028	3813296	731.269	1138	0.643	0.998	0.001
CT4	CT4	-9	8	8:8475318	8:8675860	8475318	8675860	200.543	166	1.208	0.988	0.012
CT4	CT4	-9	9	9:18586443	9:19649302	18586443	19649302	1062.86	2145	0.496	0.996	0.002
CT4	CT4	-9	10	10:3313748	10:3547993	3313748	3547993	234.246	694	0.338	0.999	0.001
CT4	CT4	-9	10	10:8477267	10:8678988	8477267	8678988	201.722	149	1.354	1	0
CT4	CT4	-9	10	10:15991219	10:16267079	15991219	16267079	275.861	450	0.613	0.998	0.002
CT4	CT4	-9	12	12:20057759	12:20295615	20057759	20295615	237.857	57	4.173	0.982	0.018
CT4	CT4	-9	13	13:3100868	13:3331207	3100868	3331207	230.34	819	0.281	0.998	0.002
CT4	CT4	-9	13	13:16010953	13:18332842	16010953	18332842	2321.89	5212	0.445	0.998	0.002
CT4	CT4	-9	14	14:5832849	14:6186896	5832849	6186896	354.048	863	0.41	0.997	0.002
CT4	CT4	-9	14	14:12220655	14:12745060	12220655	12745060	524.406	1963	0.267	0.998	0.002
CT4	CT4	-9	15	15:3649803	15:3927535	3649803	3927535	277.733	225	1.234	0.991	0.009
CT4	CT4	-9	19	19:9112828	19:9436442	9112828	9436442	323.615	75	4.315	0.987	0.013
CT4	CT4	-9	20	20:310136	20:1339618	310136	1339618	1029.48	1600	0.643	0.998	0.002
CT4	CT4	-9	21	21:4589272	21:4938283	4589272	4938283	349.012	1227	0.284	0.999	0
CT5	CT5	-9	1	1:17910622	1:18145932	17910622	18145932	235.311	88	2.674	0.977	0.011
CT5	CT5	-9	1	1:19086370	1:19331085	19086370	19331085	244.716	148	1.653	0.986	0.014
CT5	CT5	-9	1	1:19377807	1:19696951	19377807	19696951	319.145	142	2.248	0.979	0.021
CT5	CT5	-9	1	1:42842751	1:43238505	42842751	43238505	395.755	139	2.847	0.993	0.007
CT5	CT5	-9	1	1:45034732	1:45606927	45034732	45606927	572.196	1187	0.482	0.997	0.003
CT5	CT5	-9	1	1:45608388	1:46146128	45608388	46146128	537.741	1359	0.396	0.996	0.004
CT5	CT5	-9	1	1:46152432	1:46444282	46152432	46444282	291.851	268	1.089	1	0
CT5	CT5	-9	1	1:46445098	1:48077085	46445098	48077085	1631.99	3358	0.486	0.997	0.002
CT5	CT5	-9	1	1:57658597	1:57863453	57658597	57863453	204.857	138	1.484	0.986	0.014
CT5	CT5	-9	1	1:101724123	1:102015267	101724123	102015267	291.145	158	1.843	0.987	0.013
CT5	CT5	-9	1	1:122421876	1:122808897	122421876	122808897	387.022	715	0.541	0.999	0.001
CT5	CT5	-9	1	1:128559108	1:129025862	128559108	129025862	466.755	133	3.509	0.992	0.008
CT5	CT5	-9	1	1:148733568	1:149096228	148733568	149096228	362.661	253	1.433	0.992	0.008
CT5	CT5	-9	1	1:164621823	1:164856852	164621823	164856852	235.03	65	3.616	0.985	0.015
CT5	CT5	-9	1	1:191970311	1:192248938	191970311	192248938	278.628	96	2.902	1	0
CT5	CT5	-9	2	2:11832708	2:12095612	11832708	12095612	262.905	71	3.703	0.986	0.014
CT5	CT5	-9	2	2:27242732	2:27553143	27242732	27553143	310.412	112	2.772	0.991	0.009
CT5	CT5	-9	2	2:34978944	2:35196159	34978944	35196159	217.216	176	1.234	0.994	0.006
CT5	CT5	-9	2	2:61657780	2:62218921	61657780	62218921	561.142	1189	0.472	0.997	0.003
CT5	CT5	-9	2	2:72254687	2:73172488	72254687	73172488	917.802	404	2.272	0.985	0.01
CT5	CT5	-9	2	2:77778669	2:78005768	77778669	78005768	227.1	199	1.141	0.99	0.01
CT5	CT5	-9	2	2:81995361	2:82408927	81995361	82408927	413.567	60	6.893	0.967	0.033
CT5	CT5	-9	2	2:82538061	2:82839244	82538061	82839244	301.184	91	3.31	0.978	0.022
CT5	CT5	-9	2	2:83489950	2:83822194	83489950	83822194	332.245	421	0.789	0.995	0.005
CT5	CT5	-9	2	2:108966587	2:109448813	108966587	109448813	482.227	287	1.68	0.986	0.014
CT5	CT5	-9	2	2:121526651	2:121852375	121526651	121852375	325.725	204	1.597	0.99	0.01
CT5	CT5	-9	2	2:133796545	2:134215999	133796545	134215999	419.455	155	2.706	0.981	0.019
CT5	CT5	-9	2	2:143104666	2:143345428	143104666	143345428	240.763	67	3.593	0.97	0.03
CT5	CT5	-9	3	3:24053370	3:24281825	24053370	24281825	228.456	181	1.262	0.994	0.006
CT5	CT5	-9	3	3:36333866	3:36608839	36333866	36608839	274.974	195	1.41	0.99	0.01
CT5	CT5	-9	3	3:36744354	3:37498911	36744354	37498911	754.558	220	3.43	0.991	0.009
CT5	CT5	-9	3	3:41429011	3:41695091	41429011	41695091	266.081	176	1.512	0.994	0.006
CT5	CT5	-9	3	3:46246728	3:46500901	46246728	46500901	254.174	224	1.135	0.996	0.004
CT5	CT5	-9	3	3:47742583	3:48071198	47742583	48071198	328.616	553	0.594	1	0
CT5	CT5	-9	3	3:48737739	3:48986331	48737739	48986331	248.593	374	0.665	0.997	0.003
CT5	CT5	-9	3	3:65660786	3:66349824	65660786	66349824	689.039	1187	0.58	0.997	0.003
CT5	CT5	-9	3	3:79620523	3:82152850	79620523	82152850	2532.33	3002	0.844	0.997	0.002
CT5	CT5	-9	3	3:82154283	3:82515237	82154283	82515237	360.955	583	0.619	0.997	0.003
CT5	CT5	-9	4	4:36487598	4:36830775	36487598	36830775	343.178	139	2.469	0.986	0.014
CT5	CT5	-9	4	4:63374578	4:63706361	63374578	63706361	331.784	190	1.746	0.995	0.005
CT5	CT5	-9	4	4:81207924	4:81730398	81207924	81730398	522.475	322	1.623	0.997	0.003
CT5	CT5	-9	5	5:7719948	5:8398831	7719948	8398831	678.884	2014	0.337	0.998	0.002
CT5	CT5	-9	5	5:17336046	5:18204221	17336046	18204221	868.176	1800	0.482	0.998	0.001
CT5	CT5	-9	5	5:26310199	5:28326025	26310199	28326025	2015.83	3393	0.594	0.998	0.001
CT5	CT5	-9	5	5:32036691	5:32348308	32036691	32348308	311.618	95	3.28	1	0
CT5	CT5	-9	5	5:40323764	5:40576550	40323764	40576550	252.787	124	2.039	0.992	0.008
CT5	CT5	-9	5	5:49238059	5:49483237	49238059	49483237	245.179	101	2.428	0.99	0.01
CT5	CT5	-9	5	5:51385333	5:51857514	51385333	51857514	472.182	705	0.67	0.997	0.003
CT5	CT5	-9	5	5:55491928	5:55980153	55491928	55980153	488.226	1496	0.326	0.997	0.002
CT5	CT5	-9	6	6:13459766	6:13785763	13459766	13785763	325.998	150	2.173	0.987	0.013
CT5	CT5	-9	6	6:14427070	6:14749592	14427070	14749592	322.523	97	3.325	0.969	0.021
CT5	CT5	-9	7	7:30004077	7:30255120	30004077	30255120	251.044	336	0.747	0.997	0.003
CT5	CT5	-9	8	8:2717273	8:3961472	2717273	3961472	1244.2	2693	0.462	0.997	0.003
CT5	CT5	-9	8	8:9830291	8:10246951	9830291	10246951	416.661	121	3.443	0.992	0.008
CT5	CT5	-9	8	8:10517337	8:10969788	10517337	10969788	452.452	57	7.938	0.965	0.035
CT5	CT5	-9	8	8:11445855	8:12302926	11445855	12302926	857.072	94	9.118	0.989	0.011
CT5	CT5	-9	8	8:12456534	8:12756498	12456534	12756498	299.965	56	5.357	1	0
CT5	CT5	-9	9	9:11097281	9:11307657	11097281	11307657	210.377	111	1.895	0.991	0.009
CT5	CT5	-9	10	10:4902223	10:5142487	4902223	5142487	240.265	408	0.589	0.995	0.005
CT5	CT5	-9	11	11:4011761	11:4214963	4011761	4214963	203.203	121	1.679	0.992	0.008
CT5	CT5	-9	11	11:11761582	11:12067964	11761582	12067964	306.383	492	0.623	0.996	0.004
CT5	CT5	-9	14	14:10700878	14:10917795	10700878	10917795	216.918	147	1.476	0.986	0.014
CT5	CT5	-9	15	15:309133	15:1557171	309133	1557171	1248.04	697	1.791	0.999	0.001
CT5	CT5	-9	20	20:6111712	20:6366233	6111712	6366233	254.522	214	1.189	0.995	0.005
CT5	CT5	-9	24	24:772	24:239070	772	239070	238.299	98	2.432	0.969	0.02
CT6	CT6	-9	1	1:5353744	1:6031692	5353744	6031692	677.949	379	1.789	0.997	0.003
CT6	CT6	-9	1	1:18791238	1:19020528	18791238	19020528	229.291	146	1.57	0.986	0.014
CT6	CT6	-9	1	1:31303423	1:31543552	31303423	31543552	240.13	257	0.934	0.996	0.004
CT6	CT6	-9	1	1:73008438	1:73378261	73008438	73378261	369.824	142	2.604	0.993	0.007
CT6	CT6	-9	1	1:75466075	1:75702955	75466075	75702955	236.881	65	3.644	0.969	0.031
CT6	CT6	-9	1	1:89029788	1:89603743	89029788	89603743	573.956	925	0.62	0.997	0.003
CT6	CT6	-9	1	1:95987355	1:96242641	95987355	96242641	255.287	62	4.118	0.968	0.032
CT6	CT6	-9	1	1:96630116	1:97026129	96630116	97026129	396.014	199	1.99	0.99	0.01
CT6	CT6	-9	1	1:103203020	1:103801457	103203020	103801457	598.438	387	1.546	0.99	0.01
CT6	CT6	-9	1	1:123773719	1:124000243	123773719	124000243	226.525	208	1.089	1	0
CT6	CT6	-9	1	1:127604697	1:128197913	127604697	128197913	593.217	228	2.602	0.991	0.009
CT6	CT6	-9	1	1:141636244	1:141964134	141636244	141964134	327.891	186	1.763	0.995	0.005
CT6	CT6	-9	1	1:162208026	1:162447864	162208026	162447864	239.839	59	4.065	0.983	0.017
CT6	CT6	-9	1	1:191970311	1:192248938	191970311	192248938	278.628	96	2.902	1	0
CT6	CT6	-9	2	2:24656518	2:25091851	24656518	25091851	435.334	702	0.62	0.996	0.004
CT6	CT6	-9	2	2:27355791	2:27758673	27355791	27758673	402.883	162	2.487	0.994	0.006
CT6	CT6	-9	2	2:35226551	2:35558034	35226551	35558034	331.484	116	2.858	1	0
CT6	CT6	-9	2	2:61491121	2:61926464	61491121	61926464	435.344	1033	0.421	0.997	0.003
CT6	CT6	-9	2	2:70312089	2:70632928	70312089	70632928	320.84	128	2.507	0.992	0.008
CT6	CT6	-9	2	2:100068539	2:100302600	100068539	100302600	234.062	403	0.581	0.993	0.007
CT6	CT6	-9	2	2:119439174	2:119757945	119439174	119757945	318.772	175	1.822	0.989	0.011
CT6	CT6	-9	2	2:121905311	2:122127562	121905311	122127562	222.252	176	1.263	0.989	0.011
CT6	CT6	-9	2	2:133545847	2:133753204	133545847	133753204	207.358	90	2.304	0.978	0.022
CT6	CT6	-9	2	2:142877146	2:143086186	142877146	143086186	209.041	137	1.526	0.978	0.022
CT6	CT6	-9	2	2:144465275	2:144693418	144465275	144693418	228.144	144	1.584	0.993	0.007
CT6	CT6	-9	3	3:19708905	3:19962768	19708905	19962768	253.864	240	1.058	0.996	0.004
CT6	CT6	-9	3	3:28915154	3:29123310	28915154	29123310	208.157	126	1.652	1	0
CT6	CT6	-9	3	3:36005735	3:36445673	36005735	36445673	439.939	395	1.114	0.995	0.005
CT6	CT6	-9	3	3:52806299	3:54243891	52806299	54243891	1437.59	1333	1.078	0.996	0.001
CT6	CT6	-9	3	3:54245916	3:54742576	54245916	54742576	496.661	1093	0.454	0.993	0.005
CT6	CT6	-9	3	3:61476808	3:61798585	61476808	61798585	321.778	134	2.401	0.985	0.007
CT6	CT6	-9	3	3:64253583	3:64532485	64253583	64532485	278.903	78	3.576	0.987	0.013
CT6	CT6	-9	3	3:70554034	3:70756907	70554034	70756907	202.874	169	1.2	0.988	0.012
CT6	CT6	-9	3	3:79913257	3:80622761	79913257	80622761	709.505	986	0.72	0.997	0.002
CT6	CT6	-9	3	3:82486427	3:83935580	82486427	83935580	1449.15	1711	0.847	0.998	0.002
CT6	CT6	-9	3	3:83961673	3:84198628	83961673	84198628	236.956	88	2.693	1	0
CT6	CT6	-9	3	3:84199241	3:84794783	84199241	84794783	595.543	156	3.818	0.987	0.013
CT6	CT6	-9	4	4:792479	4:1003158	792479	1003158	210.68	326	0.646	1	0
CT6	CT6	-9	4	4:25707883	4:26098095	25707883	26098095	390.213	262	1.489	0.996	0.004
CT6	CT6	-9	4	4:75506656	4:75720531	75506656	75720531	213.876	77	2.778	0.987	0.013
CT6	CT6	-9	4	4:86186149	4:87149818	86186149	87149818	963.67	1591	0.606	0.995	0.003
CT6	CT6	-9	4	4:87155211	4:88014182	87155211	88014182	858.972	896	0.959	0.997	0.003
CT6	CT6	-9	5	5:2059728	5:2938788	2059728	2938788	879.061	333	2.64	0.997	0.003
CT6	CT6	-9	5	5:3463432	5:4196843	3463432	4196843	733.412	69	10.629	0.971	0.029
CT6	CT6	-9	5	5:4225950	5:4440010	4225950	4440010	214.061	58	3.691	0.983	0.017
CT6	CT6	-9	5	5:14890525	5:15363515	14890525	15363515	472.991	437	1.082	0.993	0.007
CT6	CT6	-9	5	5:19943455	5:20326773	19943455	20326773	383.319	274	1.399	1	0
CT6	CT6	-9	5	5:20354996	5:20783448	20354996	20783448	428.453	217	1.974	0.995	0.005
CT6	CT6	-9	5	5:32146926	5:32376558	32146926	32376558	229.633	81	2.835	0.975	0.025
CT6	CT6	-9	5	5:32612867	5:32879954	32612867	32879954	267.088	121	2.207	0.983	0.017
CT6	CT6	-9	5	5:39186743	5:43977144	39186743	43977144	4790.4	4549	1.053	0.998	0.002
CT6	CT6	-9	6	6:13458373	6:13674209	13458373	13674209	215.837	105	2.056	1	0
CT6	CT6	-9	6	6:13799322	6:14049012	13799322	14049012	249.691	144	1.734	0.986	0.014
CT6	CT6	-9	6	6:14427070	6:14749592	14427070	14749592	322.523	97	3.325	0.979	0.021
CT6	CT6	-9	6	6:15845497	6:16650074	15845497	16650074	804.578	925	0.87	0.998	0.002
CT6	CT6	-9	6	6:19060279	6:19274163	19060279	19274163	213.885	114	1.876	0.991	0.009
CT6	CT6	-9	6	6:34395506	6:34600747	34395506	34600747	205.242	492	0.417	0.994	0.006
CT6	CT6	-9	7	7:19343224	7:19688803	19343224	19688803	345.58	213	1.622	0.986	0.014
CT6	CT6	-9	7	7:20064376	7:20487649	20064376	20487649	423.274	595	0.711	0.997	0.003
CT6	CT6	-9	7	7:21376309	7:21654918	21376309	21654918	278.61	271	1.028	0.996	0.004
CT6	CT6	-9	7	7:30276338	7:30684030	30276338	30684030	407.693	921	0.443	0.998	0.002
CT6	CT6	-9	9	9:6761022	9:6985181	6761022	6985181	224.16	178	1.259	0.989	0.011
CT6	CT6	-9	10	10:9784658	10:10022903	9784658	10022903	238.246	246	0.968	0.996	0.004
CT6	CT6	-9	11	11:2263435	11:2659537	2263435	2659537	396.103	133	2.978	0.985	0.015
CT6	CT6	-9	12	12:13659149	12:14157953	13659149	14157953	498.805	1398	0.357	1	0
CT6	CT6	-9	12	12:14666024	12:14897394	14666024	14897394	231.371	544	0.425	0.998	0.002
CT6	CT6	-9	13	13:4597868	13:4897272	4597868	4897272	299.405	377	0.794	0.987	0.013
CT6	CT6	-9	14	14:8978233	14:9187471	8978233	9187471	209.239	348	0.601	0.991	0.009
CT6	CT6	-9	17	17:633720	17:1847756	633720	1847756	1214.04	2710	0.448	0.997	0.002
CT6	CT6	-9	20	20:7527239	20:7947151	7527239	7947151	419.913	1133	0.371	0.999	0.001
CT6	CT6	-9	26	26:22527	26:290941	22527	290941	268.415	68	3.947	0.985	0.015
HX1	HX1	-9	1	1:5202980	1:5754738	5202980	5754738	551.759	343	1.609	0.959	0
HX1	HX1	-9	1	1:19309968	1:19730414	19309968	19730414	420.447	211	1.993	0.953	0.014
HX1	HX1	-9	1	1:100766631	1:101095717	100766631	101095717	329.087	328	1.003	0.979	0.006
HX1	HX1	-9	1	1:107530730	1:108316766	107530730	108316766	786.037	1328	0.592	0.987	0.005
HX1	HX1	-9	1	1:117837408	1:118239412	117837408	118239412	402.005	232	1.733	0.97	0.004
HX1	HX1	-9	1	1:127487813	1:128215654	127487813	128215654	727.842	313	2.325	0.962	0.01
HX1	HX1	-9	1	1:129419916	1:129644833	129419916	129644833	224.918	247	0.911	0.964	0.008
HX1	HX1	-9	1	1:149871280	1:150248126	149871280	150248126	376.847	93	4.052	0.946	0.022
HX1	HX1	-9	1	1:151353917	1:151582209	151353917	151582209	228.293	73	3.127	0.945	0.027
HX1	HX1	-9	1	1:165654840	1:165865196	165654840	165865196	210.357	81	2.597	0.975	0.012
HX1	HX1	-9	1	1:166105874	1:166369774	166105874	166369774	263.901	101	2.613	0.941	0.01
HX1	HX1	-9	1	1:184699210	1:185151901	184699210	185151901	452.692	279	1.623	0.964	0.011
HX1	HX1	-9	1	1:191949947	1:192324268	191949947	192324268	374.322	132	2.836	0.962	0.015
HX1	HX1	-9	2	2:12146413	2:12350565	12146413	12350565	204.153	98	2.083	0.939	0.01
HX1	HX1	-9	2	2:17198970	2:17578448	17198970	17578448	379.479	849	0.447	0.985	0.004
HX1	HX1	-9	2	2:36021111	2:36350065	36021111	36350065	328.955	151	2.179	0.94	0.013
HX1	HX1	-9	2	2:81990541	2:82289740	81990541	82289740	299.2	51	5.867	0.961	0.02
HX1	HX1	-9	2	2:82421131	2:83061361	82421131	83061361	640.231	161	3.977	0.963	0.019
HX1	HX1	-9	2	2:94026666	2:94295415	94026666	94295415	268.75	95	2.829	0.916	0.021
HX1	HX1	-9	2	2:100015960	2:100238308	100015960	100238308	222.349	380	0.585	0.987	0.011
HX1	HX1	-9	2	2:105529553	2:105820989	105529553	105820989	291.437	142	2.052	0.944	0
HX1	HX1	-9	2	2:118738525	2:119056813	118738525	119056813	318.289	84	3.789	0.976	0
HX1	HX1	-9	2	2:119598078	2:119823711	119598078	119823711	225.634	140	1.612	0.936	0.007
HX1	HX1	-9	2	2:123144738	2:123373600	123144738	123373600	228.863	118	1.94	0.983	0.008
HX1	HX1	-9	2	2:126167398	2:126563007	126167398	126563007	395.61	978	0.405	0.987	0.005
HX1	HX1	-9	2	2:133195270	2:133510527	133195270	133510527	315.258	118	2.672	0.983	0.008
HX1	HX1	-9	2	2:133613214	2:133911660	133613214	133911660	298.447	122	2.446	0.934	0.016
HX1	HX1	-9	2	2:144765899	2:145015234	144765899	145015234	249.336	247	1.009	0.972	0.004
HX1	HX1	-9	3	3:6852948	3:7948627	6852948	7948627	1095.68	1657	0.661	0.975	0.006
HX1	HX1	-9	3	3:12799812	3:13635714	12799812	13635714	835.903	1333	0.627	0.986	0.004
HX1	HX1	-9	3	3:13639186	3:13929384	13639186	13929384	290.199	464	0.625	0.985	0.004
HX1	HX1	-9	3	3:36854114	3:37259235	36854114	37259235	405.122	110	3.683	0.936	0.018
HX1	HX1	-9	3	3:44474004	3:44737073	44474004	44737073	263.07	355	0.741	0.969	0.011
HX1	HX1	-9	3	3:54641586	3:54966038	54641586	54966038	324.453	532	0.61	0.987	0.002
HX1	HX1	-9	3	3:69058026	3:69472558	69058026	69472558	414.533	241	1.72	0.959	0.008
HX1	HX1	-9	3	3:69483510	3:70329313	69483510	70329313	845.804	413	2.048	0.942	0.015
HX1	HX1	-9	3	3:70347124	3:70950151	70347124	70950151	603.028	478	1.262	0.95	0.006
HX1	HX1	-9	3	3:70958215	3:71773711	70958215	71773711	815.497	1224	0.666	0.989	0.007
HX1	HX1	-9	3	3:106263005	3:106585888	106263005	106585888	322.884	584	0.553	0.988	0.007
HX1	HX1	-9	4	4:27450418	4:27710079	27450418	27710079	259.662	84	3.091	0.905	0.024
HX1	HX1	-9	4	4:30710036	4:31025313	30710036	31025313	315.278	269	1.172	0.967	0.007
HX1	HX1	-9	4	4:63391689	4:63703843	63391689	63703843	312.155	179	1.744	0.972	0.011
HX1	HX1	-9	4	4:64018788	4:64222818	64018788	64222818	204.031	93	2.194	0.925	0.022
HX1	HX1	-9	5	5:5027315	5:5266942	5027315	5266942	239.628	330	0.726	0.948	0.009
HX1	HX1	-9	5	5:13751964	5:14611436	13751964	14611436	859.473	1933	0.445	0.986	0.008
HX1	HX1	-9	5	5:14613385	5:14898490	14613385	14898490	285.106	490	0.582	0.988	0.002
HX1	HX1	-9	5	5:14914186	5:15254096	14914186	15254096	339.911	238	1.428	0.975	0.021
HX1	HX1	-9	5	5:48375076	5:49180245	48375076	49180245	805.17	908	0.887	0.985	0.007
HX1	HX1	-9	6	6:14130439	6:14799505	14130439	14799505	669.067	209	3.201	0.957	0.005
HX1	HX1	-9	7	7:262692	7:751215	262692	751215	488.524	345	1.416	0.971	0.014
HX1	HX1	-9	7	7:9427517	7:9639894	9427517	9639894	212.378	173	1.228	0.971	0.012
HX1	HX1	-9	8	8:15571303	8:15784544	15571303	15784544	213.242	274	0.778	0.953	0.011
HX1	HX1	-9	8	8:19521694	8:19920447	19521694	19920447	398.754	685	0.582	0.98	0.009
HX1	HX1	-9	8	8:29912296	8:30190823	29912296	30190823	278.528	145	1.921	0.979	0.014
HX1	HX1	-9	9	9:3251224	9:3474121	3251224	3474121	222.898	1029	0.217	0.991	0.005
HX1	HX1	-9	9	9:11470127	9:11689986	11470127	11689986	219.86	116	1.895	0.966	0.009
HX1	HX1	-9	10	10:4371593	10:5437431	4371593	5437431	1065.84	1916	0.556	0.984	0.005
HX1	HX1	-9	11	11:19691140	11:19959238	19691140	19959238	268.099	51	5.257	0.98	0.02
HX1	HX1	-9	13	13:1843681	13:2337950	1843681	2337950	494.27	117	4.225	0.974	0.026
HX1	HX1	-9	14	14:7916592	14:8122754	7916592	8122754	206.163	166	1.242	0.994	0.006
HX1	HX1	-9	15	15:8777112	15:9170778	8777112	9170778	393.667	692	0.569	0.983	0.003
HX1	HX1	-9	18	18:2214039	18:2506633	2214039	2506633	292.595	1229	0.238	0.993	0.003
HX1	HX1	-9	19	19:9233115	19:9529207	9233115	9529207	296.093	74	4.001	0.986	0.014
HX1	HX1	-9	20	20:12496799	20:13894163	12496799	13894163	1397.37	947	1.476	0.986	0.01
HX1	HX1	-9	21	2.52639	21:326924	2378	326924	324.547	72	4.508	0.986	0.014
HX1	HX1	-9	24	24:4818472	24:5115714	4818472	5115714	297.243	1093	0.272	0.992	0.005
HX10	HX10	-9	1	1:17462500	1:17731395	17462500	17731395	268.896	125	2.151	0.952	0.008
HX10	HX10	-9	1	1:17770296	1:18006098	17770296	18006098	235.803	72	3.275	0.958	0.014
HX10	HX10	-9	1	1:19980626	1:20369048	19980626	20369048	388.423	527	0.737	0.975	0.008
HX10	HX10	-9	1	1:35262944	1:37845165	35262944	37845165	2582.22	4351	0.593	0.979	0.006
HX10	HX10	-9	1	1:57708369	1:58299708	57708369	58299708	591.34	424	1.395	0.986	0.005
HX10	HX10	-9	1	1:58302595	1:58911679	58302595	58911679	609.085	627	0.971	0.971	0.011
HX10	HX10	-9	1	1:70856515	1:71235334	70856515	71235334	378.82	898	0.422	0.973	0.004
HX10	HX10	-9	1	1:73950070	1:74976065	73950070	74976065	1026	116	8.845	0.966	0.026
HX10	HX10	-9	1	1:90037705	1:90285689	90037705	90285689	247.985	406	0.611	0.963	0.01
HX10	HX10	-9	1	1:91581546	1:91941757	91581546	91941757	360.212	387	0.931	0.964	0.008
HX10	HX10	-9	1	1:100783082	1:101904824	100783082	101904824	1121.74	730	1.537	0.962	0.01
HX10	HX10	-9	1	1:107161180	1:107397045	107161180	107397045	235.866	453	0.521	0.989	0.009
HX10	HX10	-9	1	1:117618707	1:117929773	117618707	117929773	311.067	125	2.489	0.968	0.016
HX10	HX10	-9	1	1:128225208	1:128513617	128225208	128513617	288.41	58	4.973	0.914	0
HX10	HX10	-9	1	1:131635864	1:131866636	131635864	131866636	230.773	511	0.452	0.988	0.008
HX10	HX10	-9	1	1:148116067	1:148319185	148116067	148319185	203.119	94	2.161	0.968	0.021
HX10	HX10	-9	1	1:148775876	1:149058400	148775876	149058400	282.525	206	1.371	0.966	0.005
HX10	HX10	-9	1	1:149438863	1:149820275	149438863	149820275	381.413	115	3.317	0.939	0.017
HX10	HX10	-9	1	1:150032888	1:150248950	150032888	150248950	216.063	54	4.001	0.981	0.019
HX10	HX10	-9	1	1:150258851	1:150885502	150258851	150885502	626.652	206	3.042	0.971	0.005
HX10	HX10	-9	1	1:152574106	1:153046755	152574106	153046755	472.65	193	2.449	0.938	0.021
HX10	HX10	-9	1	1:153197295	1:153481618	153197295	153481618	284.324	161	1.766	0.963	0.006
HX10	HX10	-9	1	1:160254247	1:160544515	160254247	160544515	290.269	108	2.688	0.954	0.019
HX10	HX10	-9	1	1:179269208	1:179540125	179269208	179540125	270.918	419	0.647	0.981	0.005
HX10	HX10	-9	1	1:193056829	1:193376880	193056829	193376880	320.052	256	1.25	0.969	0.008
HX10	HX10	-9	2	2:51720093	2:51936987	51720093	51936987	216.895	59	3.676	0.966	0.034
HX10	HX10	-9	2	2:53494772	2:54117274	53494772	54117274	622.503	155	4.016	0.961	0.006
HX10	HX10	-9	2	2:57363718	2:57623959	57363718	57623959	260.242	197	1.321	0.959	0.01
HX10	HX10	-9	2	2:62759626	2:63160000	62759626	63160000	400.375	749	0.535	0.983	0.008
HX10	HX10	-9	2	2:69717599	2:70033512	69717599	70033512	315.914	126	2.507	0.968	0.016
HX10	HX10	-9	2	2:77154344	2:77414359	77154344	77414359	260.016	145	1.793	0.993	0.007
HX10	HX10	-9	2	2:82159323	2:82947604	82159323	82947604	788.282	161	4.896	0.981	0.006
HX10	HX10	-9	2	2:108436244	2:108641992	108436244	108641992	205.749	155	1.327	0.974	0.006
HX10	HX10	-9	2	2:143795268	2:144091001	143795268	144091001	295.734	102	2.899	0.951	0.01
HX10	HX10	-9	3	3:1841197	3:2473023	1841197	2473023	631.827	141	4.481	0.993	0.007
HX10	HX10	-9	3	3:25252963	3:25672257	25252963	25672257	419.295	505	0.83	0.998	0.002
HX10	HX10	-9	3	3:29000365	3:29371225	29000365	29371225	370.861	194	1.912	0.948	0.015
HX10	HX10	-9	3	3:37101981	3:37329501	37101981	37329501	227.521	55	4.137	0.982	0.018
HX10	HX10	-9	3	3:53144959	3:53592845	53144959	53592845	447.887	288	1.555	0.976	0.003
HX10	HX10	-9	3	3:75267592	3:75680781	75267592	75680781	413.19	1156	0.357	0.984	0.006
HX10	HX10	-9	3	3:90002748	3:90292218	90002748	90292218	289.471	158	1.832	0.949	0.013
HX10	HX10	-9	3	3:97957938	3:98220162	97957938	98220162	262.225	201	1.305	0.95	0.005
HX10	HX10	-9	3	3:98229192	3:98511810	98229192	98511810	282.619	153	1.847	0.987	0.007
HX10	HX10	-9	3	3:98517068	3:98903480	98517068	98903480	386.413	369	1.047	0.97	0.003
HX10	HX10	-9	3	3:99619126	3:99833643	99619126	99833643	214.518	242	0.886	0.967	0.008
HX10	HX10	-9	4	4:22812968	4:23104562	22812968	23104562	291.595	145	2.011	0.966	0.007
HX10	HX10	-9	4	4:55490376	4:55856104	55490376	55856104	365.729	234	1.563	0.97	0.004
HX10	HX10	-9	4	4:62559410	4:62761648	62559410	62761648	202.239	164	1.233	0.939	0.018
HX10	HX10	-9	4	4:63320423	4:63592983	63320423	63592983	272.561	141	1.933	0.965	0.007
HX10	HX10	-9	4	4:64162030	4:64492051	64162030	64492051	330.022	172	1.919	0.977	0.017
HX10	HX10	-9	4	4:70737306	4:71049984	70737306	71049984	312.679	115	2.719	0.948	0.009
HX10	HX10	-9	4	4:75900642	4:76182112	75900642	76182112	281.471	340	0.828	0.976	0.006
HX10	HX10	-9	5	5:2261476	5:2919343	2261476	2919343	657.868	93	7.074	0.957	0.022
HX10	HX10	-9	5	5:20376267	5:20635025	20376267	20635025	258.759	119	2.174	0.975	0.008
HX10	HX10	-9	5	5:21180662	5:21402489	21180662	21402489	221.828	156	1.422	0.962	0.013
HX10	HX10	-9	5	5:31025387	5:31352928	31025387	31352928	327.542	102	3.211	0.961	0.01
HX10	HX10	-9	5	5:41971166	5:42282535	41971166	42282535	311.37	77	4.044	0.961	0.013
HX10	HX10	-9	5	5:49330782	5:49544037	49330782	49544037	213.256	141	1.512	0.986	0.007
HX10	HX10	-9	6	6:3795691	6:4027456	3795691	4027456	231.766	1111	0.209	0.977	0.011
HX10	HX10	-9	6	6:4028076	6:4425136	4028076	4425136	397.061	1427	0.278	0.978	0.006
HX10	HX10	-9	6	6:4665744	6:5306622	4665744	5306622	640.879	1712	0.374	0.982	0.004
HX10	HX10	-9	6	6:13653834	6:13891368	13653834	13891368	237.535	108	2.199	0.944	0.019
HX10	HX10	-9	6	6:28605124	6:28857901	28605124	28857901	252.778	601	0.421	0.987	0.007
HX10	HX10	-9	6	6:28863168	6:29923599	28863168	29923599	1060.43	1887	0.562	0.978	0.005
HX10	HX10	-9	6	6:35564504	6:36033855	35564504	36033855	469.352	1416	0.331	0.982	0.007
HX10	HX10	-9	6	6:36038557	6:36331305	36038557	36331305	292.749	138	2.121	0.993	0
HX10	HX10	-9	7	7:1181519	7:1637681	1181519	1637681	456.163	833	0.548	0.983	0.004
HX10	HX10	-9	7	7:6698884	7:7328803	6698884	7328803	629.92	84	7.499	0.976	0.024
HX10	HX10	-9	7	7:7849469	7:8166058	7849469	8166058	316.59	46	6.882	1	0
HX10	HX10	-9	7	7:21042237	7:21304987	21042237	21304987	262.751	190	1.383	0.974	0.011
HX10	HX10	-9	8	8:419459	8:1109471	419459	1109471	690.013	135	5.111	0.985	0
HX10	HX10	-9	8	8:13444410	8:13694554	13444410	13694554	250.145	88	2.843	0.989	0.011
HX10	HX10	-9	10	10:9034738	10:9307783	9034738	9307783	273.046	432	0.632	0.981	0.009
HX10	HX10	-9	11	11:11638201	11:13256872	11638201	13256872	1618.67	1807	0.896	0.973	0.007
HX10	HX10	-9	11	11:13330383	11:13985387	13330383	13985387	655.005	557	1.176	0.977	0.007
HX10	HX10	-9	12	12:4739809	12:4996764	4739809	4996764	256.956	232	1.108	0.996	0.004
HX10	HX10	-9	13	13:6868464	13:7404007	6868464	7404007	535.544	674	0.795	0.982	0.01
HX10	HX10	-9	13	13:7418952	13:8978900	7418952	8978900	1559.95	3783	0.412	0.98	0.005
HX10	HX10	-9	14	14:4855151	14:5065046	4855151	5065046	209.896	392	0.535	0.992	0.008
HX10	HX10	-9	15	15:4218702	15:4483479	4218702	4483479	264.778	129	2.053	0.992	0.008
HX10	HX10	-9	20	20:5578655	20:5937230	5578655	5937230	358.576	542	0.662	0.978	0.007
HX10	HX10	-9	20	20:7948209	20:8269949	7948209	8269949	321.741	848	0.379	0.986	0.008
HX10	HX10	-9	21	21:4662440	21:4951414	4662440	4951414	288.975	1039	0.278	0.982	0.012
HX10	HX10	-9	23	23:249386	23:575773	249386	575773	326.388	604	0.54	0.983	0.005
HX10	HX10	-9	25	25:1565973	25:1787648	1565973	1787648	221.676	51	4.347	0.941	0.02
HX10	HX10	-9	27	27:1785431	27:2015228	1785431	2015228	229.798	53	4.336	0.925	0.019
HX2	HX2	-9	1	1:2022199	1:2252566	2022199	2252566	230.368	490	0.47	0.978	0.004
HX2	HX2	-9	1	1:2655699	1:2891678	2655699	2891678	235.98	426	0.554	0.988	0.007
HX2	HX2	-9	1	1:2893313	1:3344318	2893313	3344318	451.006	1012	0.446	0.992	0.007
HX2	HX2	-9	1	1:3451016	1:4055548	3451016	4055548	604.533	1330	0.455	0.989	0.005
HX2	HX2	-9	1	1:11172360	1:11400937	11172360	11400937	228.578	244	0.937	0.955	0.004
HX2	HX2	-9	1	1:14578900	1:14985390	14578900	14985390	406.491	809	0.502	0.973	0.006
HX2	HX2	-9	1	1:17130059	1:17397451	17130059	17397451	267.393	139	1.924	0.971	0.007
HX2	HX2	-9	1	1:27735648	1:28085958	27735648	28085958	350.311	265	1.322	0.962	0.008
HX2	HX2	-9	1	1:37470065	1:38054839	37470065	38054839	584.775	1289	0.454	0.984	0.004
HX2	HX2	-9	1	1:42338988	1:42750768	42338988	42750768	411.781	151	2.727	0.927	0.007
HX2	HX2	-9	1	1:42857246	1:43312733	42857246	43312733	455.488	158	2.883	0.956	0.013
HX2	HX2	-9	1	1:44628579	1:45399948	44628579	45399948	771.37	1283	0.601	0.985	0.003
HX2	HX2	-9	1	1:55077450	1:55425544	55077450	55425544	348.095	167	2.084	0.946	0.018
HX2	HX2	-9	1	1:74464787	1:74989466	74464787	74989466	524.68	50	10.494	0.96	0
HX2	HX2	-9	1	1:87872395	1:88232662	87872395	88232662	360.268	432	0.834	0.993	0.002
HX2	HX2	-9	1	1:98792389	1:99120671	98792389	99120671	328.283	154	2.132	0.968	0.006
HX2	HX2	-9	1	1:102532187	1:102778748	102532187	102778748	246.562	145	1.7	0.945	0
HX2	HX2	-9	1	1:102781786	1:103092604	102781786	103092604	310.819	235	1.323	0.957	0.013
HX2	HX2	-9	1	1:113923649	1:114138482	113923649	114138482	214.834	545	0.394	0.991	0.006
HX2	HX2	-9	1	1:132148089	1:132381026	132148089	132381026	232.938	206	1.131	0.937	0.015
HX2	HX2	-9	1	1:140833789	1:141051980	140833789	141051980	218.192	150	1.455	0.96	0.007
HX2	HX2	-9	1	1:143331926	1:143731368	143331926	143731368	399.443	103	3.878	0.961	0.019
HX2	HX2	-9	1	1:149485835	1:149871280	149485835	149871280	385.446	93	4.145	0.914	0.022
HX2	HX2	-9	1	1:160195531	1:160402525	160195531	160402525	206.995	80	2.587	0.95	0.025
HX2	HX2	-9	1	1:161863988	1:162156903	161863988	162156903	292.916	89	3.291	0.966	0.022
HX2	HX2	-9	1	1:163423138	1:163849078	163423138	163849078	425.941	455	0.936	0.971	0.011
HX2	HX2	-9	1	1:164521842	1:164796249	164521842	164796249	274.408	104	2.639	0.942	0.019
HX2	HX2	-9	1	1:166131548	1:166460427	166131548	166460427	328.88	141	2.332	0.979	0.007
HX2	HX2	-9	1	1:180304446	1:180536685	180304446	180536685	232.24	298	0.779	0.993	0.003
HX2	HX2	-9	1	1:184743249	1:184968553	184743249	184968553	225.305	120	1.878	0.967	0.008
HX2	HX2	-9	1	1:192058168	1:192402698	192058168	192402698	344.531	90	3.828	0.933	0.022
HX2	HX2	-9	1	1:192564407	1:193168885	192564407	193168885	604.479	270	2.239	0.97	0.007
HX2	HX2	-9	2	2:11850438	2:12368571	11850438	12368571	518.134	195	2.657	0.959	0.005
HX2	HX2	-9	2	2:12862322	2:13173468	12862322	13173468	311.147	771	0.404	0.983	0.004
HX2	HX2	-9	2	2:25183224	2:25650455	25183224	25650455	467.232	193	2.421	0.959	0.005
HX2	HX2	-9	2	2:27334543	2:27569103	27334543	27569103	234.561	69	3.399	0.957	0
HX2	HX2	-9	2	2:56585847	2:56813507	56585847	56813507	227.661	519	0.439	0.975	0.008
HX2	HX2	-9	2	2:56832099	2:57212941	56832099	57212941	380.843	415	0.918	0.986	0.002
HX2	HX2	-9	2	2:57222438	2:57734053	57222438	57734053	511.616	374	1.368	0.963	0.005
HX2	HX2	-9	2	2:57736244	2:58298289	57736244	58298289	562.046	1124	0.5	0.975	0.005
HX2	HX2	-9	2	2:58302698	2:58990406	58302698	58990406	687.709	965	0.713	0.967	0.003
HX2	HX2	-9	2	2:59133728	2:59895913	59133728	59895913	762.186	1370	0.556	0.977	0.003
HX2	HX2	-9	2	2:59899824	2:60252313	59899824	60252313	352.49	639	0.552	0.98	0.005
HX2	HX2	-9	2	2:78826443	2:79077975	78826443	79077975	251.533	189	1.331	0.958	0.005
HX2	HX2	-9	2	2:81988910	2:82612613	81988910	82612613	623.704	119	5.241	0.941	0.025
HX2	HX2	-9	2	2:92609765	2:92812004	92609765	92812004	202.24	65	3.111	0.892	0.031
HX2	HX2	-9	2	2:94271808	2:94522757	94271808	94522757	250.95	112	2.241	0.946	0.018
HX2	HX2	-9	2	2:100247279	2:100750306	100247279	100750306	503.028	628	0.801	0.973	0.002
HX2	HX2	-9	2	2:118515156	2:118783422	118515156	118783422	268.267	149	1.8	0.94	0.013
HX2	HX2	-9	2	2:118913077	2:119369390	118913077	119369390	456.314	131	3.483	0.977	0.008
HX2	HX2	-9	2	2:132775178	2:133014056	132775178	133014056	238.879	111	2.152	0.964	0.009
HX2	HX2	-9	2	2:136614894	2:136975071	136614894	136975071	360.178	966	0.373	0.97	0.007
HX2	HX2	-9	2	2:143393648	2:143652041	143393648	143652041	258.394	68	3.8	0.985	0.015
HX2	HX2	-9	3	3:28949287	3:29188025	28949287	29188025	238.739	129	1.851	0.969	0.016
HX2	HX2	-9	3	3:36791456	3:37395956	36791456	37395956	604.501	156	3.875	0.942	0.006
HX2	HX2	-9	3	3:49221568	3:50351484	49221568	50351484	1129.92	719	1.572	0.96	0.004
HX2	HX2	-9	3	3:53120014	3:53642243	53120014	53642243	522.23	343	1.523	0.965	0.012
HX2	HX2	-9	3	3:60405213	3:60801782	60405213	60801782	396.57	185	2.144	0.962	0.016
HX2	HX2	-9	3	3:64350998	3:64577425	64350998	64577425	226.428	76	2.979	0.921	0.026
HX2	HX2	-9	3	3:69631433	3:70480710	69631433	70480710	849.278	446	1.904	0.966	0.011
HX2	HX2	-9	3	3:72941471	3:73184589	72941471	73184589	243.119	177	1.374	0.944	0.006
HX2	HX2	-9	3	3:73912545	3:74187641	73912545	74187641	275.097	127	2.166	0.953	0.008
HX2	HX2	-9	3	3:80222285	3:80423997	80222285	80423997	201.713	210	0.961	0.976	0.005
HX2	HX2	-9	3	3:86874637	3:87136042	86874637	87136042	261.406	370	0.707	0.97	0.005
HX2	HX2	-9	3	3:99466824	3:99753364	99466824	99753364	286.541	231	1.24	0.97	0.013
HX2	HX2	-9	4	4:22478927	4:22765345	22478927	22765345	286.419	152	1.884	0.947	0.013
HX2	HX2	-9	4	4:27375775	4:27623793	27375775	27623793	248.019	78	3.18	0.949	0.026
HX2	HX2	-9	4	4:36486086	4:36691048	36486086	36691048	204.963	78	2.628	0.987	0.013
HX2	HX2	-9	4	4:63344896	4:63588084	63344896	63588084	243.189	122	1.993	0.943	0.008
HX2	HX2	-9	4	4:68917663	4:69328502	68917663	69328502	410.84	1015	0.405	0.977	0.005
HX2	HX2	-9	4	4:77803774	4:78032273	77803774	78032273	228.5	140	1.632	0.971	0.007
HX2	HX2	-9	4	4:78792299	4:79052832	78792299	79052832	260.534	166	1.569	0.988	0.006
HX2	HX2	-9	4	4:84170171	4:84372600	84170171	84372600	202.43	581	0.348	0.986	0.003
HX2	HX2	-9	5	5:2359953	5:3097072	2359953	3097072	737.12	97	7.599	0.938	0.021
HX2	HX2	-9	5	5:26388490	5:26725967	26388490	26725967	337.478	380	0.888	0.984	0.005
HX2	HX2	-9	5	5:48895155	5:49257699	48895155	49257699	362.545	136	2.666	0.956	0.022
HX2	HX2	-9	5	5:49849130	5:50446220	49849130	50446220	597.091	1513	0.395	0.989	0.006
HX2	HX2	-9	6	6:13363289	6:13594144	13363289	13594144	230.856	100	2.309	0.95	0.02
HX2	HX2	-9	6	6:14139867	6:14344376	14139867	14344376	204.51	62	3.299	0.935	0.032
HX2	HX2	-9	7	7:9910929	7:10348493	9910929	10348493	437.565	918	0.477	0.987	0.002
HX2	HX2	-9	7	7:25005892	7:25289130	25005892	25289130	283.239	271	1.045	0.985	0.011
HX2	HX2	-9	8	8:24856833	8:25068004	24856833	25068004	211.172	546	0.387	0.985	0.005
HX2	HX2	-9	9	9:5951684	9:6430996	5951684	6430996	479.313	486	0.986	0.986	0.002
HX2	HX2	-9	9	9:19325271	9:19573059	19325271	19573059	247.789	627	0.395	0.989	0.005
HX2	HX2	-9	10	10:7650961	10:7863114	7650961	7863114	212.154	228	0.931	0.987	0.004
HX2	HX2	-9	10	10:14453719	10:14685920	14453719	14685920	232.202	642	0.362	0.988	0.008
HX2	HX2	-9	11	11:19253524	11:19948405	19253524	19948405	694.882	274	2.536	0.985	0.011
HX2	HX2	-9	12	12:4285434	12:4574538	4285434	4574538	289.105	335	0.863	0.973	0.006
HX2	HX2	-9	13	13:18680559	13:18974487	18680559	18974487	293.929	72	4.082	0.986	0.014
HX2	HX2	-9	14	14:437012	14:1293958	437012	1293958	856.947	211	4.061	0.976	0.005
HX2	HX2	-9	15	15:309133	15:1205121	309133	1205121	895.989	296	3.027	0.98	0.014
HX2	HX2	-9	18	18:10501155	18:10933722	10501155	10933722	432.568	105	4.12	0.981	0.019
HX2	HX2	-9	19	19:9417264	19:9620464	9417264	9620464	203.201	62	3.277	0.984	0.016
HX2	HX2	-9	21	21:1579292	21:1858396	1579292	1858396	279.105	420	0.665	0.986	0.007
HX2	HX2	-9	26	26:1024674	26:1242872	1024674	1242872	218.199	561	0.389	0.984	0.005
HX2	HX2	-9	27	27:7739311	27:8047441	7739311	8047441	308.131	64	4.815	0.984	0.016
HX3	HX3	-9	1	1:5297092	1:5894128	5297092	5894128	597.037	305	1.957	0.964	0.007
HX3	HX3	-9	1	1:8504989	1:8778514	8504989	8778514	273.526	188	1.455	0.984	0.016
HX3	HX3	-9	1	1:10541923	1:10838102	10541923	10838102	296.18	177	1.673	0.944	0.006
HX3	HX3	-9	1	1:36739190	1:37377676	36739190	37377676	638.487	548	1.165	0.985	0.007
HX3	HX3	-9	1	1:61779220	1:62121586	61779220	62121586	342.367	661	0.518	0.98	0.012
HX3	HX3	-9	1	1:62508199	1:62895816	62508199	62895816	387.618	546	0.71	0.987	0.004
HX3	HX3	-9	1	1:63349770	1:63739907	63349770	63739907	390.138	366	1.066	0.973	0.005
HX3	HX3	-9	1	1:66553106	1:66776069	66553106	66776069	222.964	325	0.686	0.978	0.015
HX3	HX3	-9	1	1:67628020	1:68015312	67628020	68015312	387.293	731	0.53	0.989	0.01
HX3	HX3	-9	1	1:68229124	1:68514102	68229124	68514102	284.979	792	0.36	0.985	0.008
HX3	HX3	-9	1	1:90944698	1:91181259	90944698	91181259	236.562	349	0.678	0.986	0.009
HX3	HX3	-9	1	1:96196646	1:96398615	96196646	96398615	201.97	77	2.623	0.974	0.013
HX3	HX3	-9	1	1:99155056	1:99642887	99155056	99642887	487.832	587	0.831	0.978	0.009
HX3	HX3	-9	1	1:101561114	1:101921454	101561114	101921454	360.341	188	1.917	0.973	0.011
HX3	HX3	-9	1	1:104630881	1:105122627	104630881	105122627	491.747	365	1.347	0.973	0.016
HX3	HX3	-9	1	1:107525900	1:108091752	107525900	108091752	565.853	1068	0.53	0.992	0.007
HX3	HX3	-9	1	1:108096798	1:108320206	108096798	108320206	223.409	283	0.789	0.993	0.007
HX3	HX3	-9	1	1:117645378	1:117957083	117645378	117957083	311.706	130	2.398	0.946	0.015
HX3	HX3	-9	1	1:135751149	1:135951634	135751149	135951634	200.486	84	2.387	0.952	0.024
HX3	HX3	-9	1	1:149412460	1:149763246	149412460	149763246	350.787	114	3.077	0.974	0.009
HX3	HX3	-9	1	1:160277312	1:160478365	160277312	160478365	201.054	81	2.482	0.951	0.025
HX3	HX3	-9	1	1:164129833	1:164500543	164129833	164500543	370.711	173	2.143	0.965	0.012
HX3	HX3	-9	1	1:184680984	1:184886326	184680984	184886326	205.343	138	1.488	0.993	0.007
HX3	HX3	-9	2	2:7290408	2:7552260	7290408	7552260	261.853	520	0.504	0.987	0.006
HX3	HX3	-9	2	2:11467508	2:11683050	11467508	11683050	215.543	157	1.373	0.975	0.013
HX3	HX3	-9	2	2:25766123	2:25999254	25766123	25999254	233.132	113	2.063	0.947	0.009
HX3	HX3	-9	2	2:38946304	2:39187840	38946304	39187840	241.537	279	0.866	0.993	0.004
HX3	HX3	-9	2	2:70210879	2:70508996	70210879	70508996	298.118	129	2.311	0.961	0.008
HX3	HX3	-9	2	2:73390256	2:73863274	73390256	73863274	473.019	108	4.38	0.963	0.019
HX3	HX3	-9	2	2:92541448	2:92878539	92541448	92878539	337.092	142	2.374	0.965	0.014
HX3	HX3	-9	2	2:92889282	2:93281256	92889282	93281256	391.975	131	2.992	0.939	0
HX3	HX3	-9	2	2:94295415	2:94528503	94295415	94528503	233.089	111	2.1	0.946	0.027
HX3	HX3	-9	2	2:104922505	2:105336419	104922505	105336419	413.915	340	1.217	0.985	0.006
HX3	HX3	-9	2	2:105468248	2:105720013	105468248	105720013	251.766	93	2.707	0.946	0.022
HX3	HX3	-9	2	2:121001054	2:121461981	121001054	121461981	460.928	898	0.513	0.987	0.01
HX3	HX3	-9	2	2:143185404	2:143467027	143185404	143467027	281.624	71	3.967	0.986	0.014
HX3	HX3	-9	3	3:36854114	3:37227289	36854114	37227289	373.176	105	3.554	0.962	0.019
HX3	HX3	-9	3	3:43511302	3:43732374	43511302	43732374	221.073	117	1.89	0.966	0.017
HX3	HX3	-9	3	3:53805245	3:54048165	53805245	54048165	242.921	192	1.265	0.984	0.01
HX3	HX3	-9	3	3:57245176	3:58102929	57245176	58102929	857.754	1322	0.649	0.974	0.011
HX3	HX3	-9	3	3:58105039	3:59321560	58105039	59321560	1216.52	1162	1.047	0.973	0.008
HX3	HX3	-9	3	3:61431160	3:61645447	61431160	61645447	214.288	84	2.551	0.964	0.024
HX3	HX3	-9	3	3:69547086	3:70435566	69547086	70435566	888.481	456	1.948	0.956	0.02
HX3	HX3	-9	3	3:73610934	3:73836491	73610934	73836491	225.558	105	2.148	0.952	0.029
HX3	HX3	-9	3	3:79667629	3:80630211	79667629	80630211	962.583	1335	0.721	0.985	0.006
HX3	HX3	-9	3	3:80631461	3:81094139	80631461	81094139	462.679	482	0.96	0.983	0.01
HX3	HX3	-9	3	3:84719714	3:85305335	84719714	85305335	585.622	184	3.183	0.962	0.022
HX3	HX3	-9	3	3:88646326	3:89271603	88646326	89271603	625.278	512	1.221	0.975	0.01
HX3	HX3	-9	3	3:89291323	3:89638288	89291323	89638288	346.966	254	1.366	0.965	0.012
HX3	HX3	-9	3	3:89749188	3:90096648	89749188	90096648	347.461	167	2.081	0.976	0
HX3	HX3	-9	3	3:90111777	3:90927280	90111777	90927280	815.504	621	1.313	0.979	0.008
HX3	HX3	-9	3	3:90943509	3:91428835	90943509	91428835	485.327	740	0.656	0.985	0.008
HX3	HX3	-9	3	3:91553147	3:92135483	91553147	92135483	582.337	1168	0.499	0.99	0.006
HX3	HX3	-9	3	3:92222649	3:94539719	92222649	94539719	2317.07	2291	1.011	0.965	0.01
HX3	HX3	-9	3	3:102457077	3:102894371	102457077	102894371	437.295	194	2.254	0.959	0.015
HX3	HX3	-9	4	4:11091681	4:11433001	11091681	11433001	341.321	915	0.373	0.99	0.008
HX3	HX3	-9	4	4:17966116	4:18712722	17966116	18712722	746.607	168	4.444	0.982	0.012
HX3	HX3	-9	4	4:19605641	4:19939773	19605641	19939773	334.133	96	3.481	0.979	0.021
HX3	HX3	-9	4	4:20072665	4:20678779	20072665	20678779	606.115	276	2.196	0.989	0.011
HX3	HX3	-9	4	4:21178438	4:21521543	21178438	21521543	343.106	324	1.059	0.966	0.012
HX3	HX3	-9	4	4:27839222	4:28155182	27839222	28155182	315.961	115	2.747	0.965	0.017
HX3	HX3	-9	4	4:28278090	4:28568166	28278090	28568166	290.077	118	2.458	0.983	0.017
HX3	HX3	-9	4	4:41143046	4:41391832	41143046	41391832	248.787	112	2.221	0.946	0.009
HX3	HX3	-9	4	4:42390376	4:42600353	42390376	42600353	209.978	202	1.039	0.965	0.015
HX3	HX3	-9	4	4:42766381	4:42996018	42766381	42996018	229.638	192	1.196	0.984	0.01
HX3	HX3	-9	4	4:43736627	4:44029950	43736627	44029950	293.324	331	0.886	0.991	0.006
HX3	HX3	-9	4	4:61864154	4:62341193	61864154	62341193	477.04	237	2.013	0.962	0.008
HX3	HX3	-9	4	4:70910890	4:71591306	70910890	71591306	680.417	191	3.562	0.942	0.026
HX3	HX3	-9	4	4:71824990	4:72141394	71824990	72141394	316.405	148	2.138	0.926	0.02
HX3	HX3	-9	5	5:2317357	5:2744157	2317357	2744157	426.801	59	7.234	0.983	0.017
HX3	HX3	-9	5	5:4268836	5:4680477	4268836	4680477	411.642	139	2.961	0.95	0.022
HX3	HX3	-9	5	5:14890525	5:15107891	14890525	15107891	217.367	152	1.43	0.987	0.013
HX3	HX3	-9	5	5:21118210	5:21372244	21118210	21372244	254.035	171	1.486	0.965	0.006
HX3	HX3	-9	5	5:34924140	5:35906746	34924140	35906746	982.607	772	1.273	0.966	0.012
HX3	HX3	-9	5	5:42091761	5:42375514	42091761	42375514	283.754	85	3.338	0.965	0.012
HX3	HX3	-9	5	5:46453914	5:47982339	46453914	47982339	1528.43	1229	1.244	0.971	0.007
HX3	HX3	-9	5	5:52937640	5:53147639	52937640	53147639	210	620	0.339	0.99	0.006
HX3	HX3	-9	5	5:54095796	5:54398278	54095796	54398278	302.483	874	0.346	0.989	0.007
HX3	HX3	-9	5	5:55133650	5:55344918	55133650	55344918	211.269	607	0.348	0.987	0.012
HX3	HX3	-9	5	5:55488903	5:56546603	55488903	56546603	1057.7	3366	0.314	0.99	0.006
HX3	HX3	-9	5	5:56681693	5:56895527	56681693	56895527	213.835	497	0.43	0.992	0.004
HX3	HX3	-9	6	6:13569204	6:13875347	13569204	13875347	306.144	136	2.251	0.949	0.015
HX3	HX3	-9	6	6:19225924	6:19431002	19225924	19431002	205.079	114	1.799	0.982	0.018
HX3	HX3	-9	7	7:6469892	7:6889101	6469892	6889101	419.21	186	2.254	0.978	0.016
HX3	HX3	-9	7	7:18323541	7:18571793	18323541	18571793	248.253	231	1.075	0.996	0.004
HX3	HX3	-9	7	7:19361025	7:19666629	19361025	19666629	305.605	172	1.777	0.965	0.017
HX3	HX3	-9	8	8:654153	8:1128744	654153	1128744	474.592	119	3.988	0.95	0.017
HX3	HX3	-9	8	8:14136001	8:14393962	14136001	14393962	257.962	282	0.915	0.972	0.014
HX3	HX3	-9	12	12:19051177	12:19273314	19051177	19273314	222.138	286	0.777	0.997	0.003
HX3	HX3	-9	17	17:8264853	17:8544829	8264853	8544829	279.977	862	0.325	0.997	0.001
HX3	HX3	-9	18	18:10560049	18:10936527	10560049	10936527	376.479	52	7.24	0.981	0.019
HX3	HX3	-9	21	21:5454661	21:5884753	5454661	5884753	430.093	1029	0.418	0.99	0.009
HX3	HX3	-9	23	23:5645672	23:5990494	5645672	5990494	344.823	58	5.945	0.966	0.034
HX4	HX4	-9	1	1:16562296	1:16792233	16562296	16792233	229.938	263	0.874	0.989	0.011
HX4	HX4	-9	1	1:19669820	1:19890684	19669820	19890684	220.865	134	1.648	0.985	0.015
HX4	HX4	-9	1	1:24558171	1:24904747	24558171	24904747	346.577	552	0.628	0.991	0.007
HX4	HX4	-9	1	1:41692459	1:42389508	41692459	42389508	697.05	182	3.83	1	0
HX4	HX4	-9	1	1:42394371	1:42830119	42394371	42830119	435.749	175	2.49	0.994	0.006
HX4	HX4	-9	1	1:57987404	1:58216731	57987404	58216731	229.328	129	1.778	1	0
HX4	HX4	-9	1	1:72304373	1:72587165	72304373	72587165	282.793	93	3.041	1	0
HX4	HX4	-9	1	1:72952772	1:73433024	72952772	73433024	480.253	197	2.438	0.985	0.015
HX4	HX4	-9	1	1:94371015	1:94600639	94371015	94600639	229.625	148	1.552	0.993	0.007
HX4	HX4	-9	1	1:102871266	1:103194012	102871266	103194012	322.747	269	1.2	0.985	0.011
HX4	HX4	-9	1	1:138854033	1:139054390	138854033	139054390	200.358	448	0.447	0.991	0.004
HX4	HX4	-9	1	1:140856571	1:141131603	140856571	141131603	275.033	236	1.165	0.996	0.004
HX4	HX4	-9	1	1:143320101	1:143788653	143320101	143788653	468.553	133	3.523	0.977	0.015
HX4	HX4	-9	1	1:149954586	1:150248126	149954586	150248126	293.541	81	3.624	0.988	0.012
HX4	HX4	-9	1	1:150467150	1:150818070	150467150	150818070	350.921	121	2.9	0.983	0.017
HX4	HX4	-9	1	1:155990343	1:156337122	155990343	156337122	346.78	675	0.514	0.99	0.009
HX4	HX4	-9	1	1:182114450	1:182452504	182114450	182452504	338.055	504	0.671	1	0
HX4	HX4	-9	2	2:18676434	2:18941941	18676434	18941941	265.508	198	1.341	0.995	0.005
HX4	HX4	-9	2	2:72711142	2:72934306	72711142	72934306	223.165	116	1.924	0.974	0.009
HX4	HX4	-9	2	2:85539614	2:85970765	85539614	85970765	431.152	1141	0.378	0.997	0.002
HX4	HX4	-9	2	2:85972323	2:86323791	85972323	86323791	351.469	281	1.251	0.989	0.004
HX4	HX4	-9	2	2:95061382	2:95320973	95061382	95320973	259.592	78	3.328	0.974	0.026
HX4	HX4	-9	2	2:104857344	2:105433086	104857344	105433086	575.743	507	1.136	0.99	0.006
HX4	HX4	-9	2	2:105468248	2:105824897	105468248	105824897	356.65	164	2.175	0.97	0.024
HX4	HX4	-9	2	2:111785432	2:112879309	111785432	112879309	1093.88	1780	0.615	0.998	0.002
HX4	HX4	-9	2	2:129212987	2:129722740	129212987	129722740	509.754	801	0.636	0.991	0.002
HX4	HX4	-9	2	2:138555862	2:139424305	138555862	139424305	868.444	1403	0.619	0.997	0.002
HX4	HX4	-9	2	2:140050429	2:140255101	140050429	140255101	204.673	229	0.894	0.996	0
HX4	HX4	-9	2	2:143185404	2:143588625	143185404	143588625	403.222	102	3.953	0.99	0.01
HX4	HX4	-9	2	2:143758214	2:144057198	143758214	144057198	298.985	113	2.646	0.973	0.027
HX4	HX4	-9	3	3:23173420	3:23972342	23173420	23972342	798.923	1068	0.748	0.999	0.001
HX4	HX4	-9	3	3:36918069	3:37607456	36918069	37607456	689.388	283	2.436	0.993	0.007
HX4	HX4	-9	3	3:42391096	3:43340451	42391096	43340451	949.356	1707	0.556	0.997	0.001
HX4	HX4	-9	3	3:49790235	3:50022039	49790235	50022039	231.805	101	2.295	1	0
HX4	HX4	-9	3	3:50788422	3:50998305	50788422	50998305	209.884	153	1.372	0.987	0.013
HX4	HX4	-9	3	3:55158487	3:55376859	55158487	55376859	218.373	283	0.772	0.989	0.007
HX4	HX4	-9	3	3:71022217	3:71232308	71022217	71232308	210.092	162	1.297	0.988	0.012
HX4	HX4	-9	3	3:83550574	3:84199071	83550574	84199071	648.498	250	2.594	0.992	0.004
HX4	HX4	-9	3	3:84205210	3:85407836	84205210	85407836	1202.63	348	3.456	0.986	0.014
HX4	HX4	-9	3	3:86069375	3:86373816	86069375	86373816	304.442	215	1.416	0.991	0.009
HX4	HX4	-9	3	3:92118995	3:92804204	92118995	92804204	685.21	777	0.882	0.992	0.003
HX4	HX4	-9	3	3:109450273	3:109711208	109450273	109711208	260.936	607	0.43	0.995	0.003
HX4	HX4	-9	3	3:109834378	3:110096591	109834378	110096591	262.214	434	0.604	0.991	0.009
HX4	HX4	-9	4	4:4955518	4:5517540	4955518	5517540	562.023	1595	0.352	0.998	0.001
HX4	HX4	-9	4	4:10414632	4:10803562	10414632	10803562	388.931	754	0.516	0.993	0.007
HX4	HX4	-9	4	4:36487598	4:36878340	36487598	36878340	390.743	161	2.427	0.994	0.006
HX4	HX4	-9	4	4:41858792	4:42162373	41858792	42162373	303.582	132	2.3	0.977	0.023
HX4	HX4	-9	4	4:43289850	4:44041013	43289850	44041013	751.164	910	0.825	0.993	0.002
HX4	HX4	-9	4	4:44073394	4:44797093	44073394	44797093	723.7	1234	0.586	0.996	0.003
HX4	HX4	-9	4	4:70230935	4:70481283	70230935	70481283	250.349	103	2.431	0.971	0.029
HX4	HX4	-9	4	4:85915409	4:86121424	85915409	86121424	206.016	543	0.379	0.996	0.004
HX4	HX4	-9	5	5:2283595	5:2919343	2283595	2919343	635.749	87	7.307	0.977	0.023
HX4	HX4	-9	5	5:21224135	5:21559428	21224135	21559428	335.294	230	1.458	0.987	0.013
HX4	HX4	-9	5	5:30257749	5:30568431	30257749	30568431	310.683	326	0.953	0.997	0.003
HX4	HX4	-9	5	5:37294040	5:37772395	37294040	37772395	478.356	723	0.662	0.996	0.003
HX4	HX4	-9	5	5:42329160	5:42550735	42329160	42550735	221.576	78	2.841	0.987	0.013
HX4	HX4	-9	5	5:46874009	5:47119889	46874009	47119889	245.881	153	1.607	1	0
HX4	HX4	-9	5	5:47128004	5:47526497	47128004	47526497	398.494	198	2.013	0.995	0.005
HX4	HX4	-9	5	5:49139958	5:49790115	49139958	49790115	650.158	734	0.886	0.999	0.001
HX4	HX4	-9	6	6:18747088	6:18958066	18747088	18958066	210.979	135	1.563	0.993	0.007
HX4	HX4	-9	7	7:4679080	7:5043614	4679080	5043614	364.535	984	0.37	0.999	0.001
HX4	HX4	-9	7	7:6580900	7:6889101	6580900	6889101	308.202	111	2.777	0.982	0.018
HX4	HX4	-9	7	7:15836456	7:16143153	15836456	16143153	306.698	445	0.689	0.996	0.004
HX4	HX4	-9	8	8:14892605	8:15115032	14892605	15115032	222.428	508	0.438	0.998	0.002
HX4	HX4	-9	8	8:18536538	8:18757600	18536538	18757600	221.063	86	2.571	0.988	0.012
HX4	HX4	-9	9	9:4772873	9:5000735	4772873	5000735	227.863	840	0.271	0.999	0
HX4	HX4	-9	9	9:8347432	9:8570335	8347432	8570335	222.904	585	0.381	1	0
HX4	HX4	-9	9	9:8572044	9:8915462	8572044	8915462	343.419	576	0.596	0.998	0.002
HX4	HX4	-9	9	9:9654909	9:9988878	9654909	9988878	333.97	266	1.256	0.992	0.008
HX4	HX4	-9	9	9:12184906	9:14644515	12184906	14644515	2459.61	5022	0.49	0.998	0.001
HX4	HX4	-9	9	9:14659553	9:14875094	14659553	14875094	215.542	455	0.474	0.996	0.004
HX4	HX4	-9	9	9:15149768	9:15359427	15149768	15359427	209.66	917	0.229	0.998	0.002
HX4	HX4	-9	9	9:23857251	9:24114412	23857251	24114412	257.162	88	2.922	0.989	0.011
HX4	HX4	-9	10	10:14282307	10:14865822	14282307	14865822	583.516	1644	0.355	0.999	0.001
HX4	HX4	-9	11	11:9737316	11:10045007	9737316	10045007	307.692	677	0.454	1	0
HX4	HX4	-9	12	12:504964	12:975372	504964	975372	470.409	496	0.948	0.99	0.004
HX4	HX4	-9	13	13:18695668	13:18974487	18695668	18974487	278.82	65	4.29	0.969	0.031
HX4	HX4	-9	15	15:4279494	15:4485647	4279494	4485647	206.154	110	1.874	1	0
HX4	HX4	-9	17	17:5958463	17:6586549	5958463	6586549	628.087	2126	0.295	0.998	0.002
HX4	HX4	-9	19	19:9174700	19:9430411	9174700	9430411	255.712	51	5.014	0.98	0.02
HX4	HX4	-9	19	19:9620464	19:10094014	9620464	10094014	473.551	96	4.933	0.99	0.01
HX5	HX5	-9	1	1:5068719	1:5641460	5068719	5641460	572.742	431	1.329	0.991	0.007
HX5	HX5	-9	1	1:10449657	1:10755632	10449657	10755632	305.976	219	1.397	0.973	0.009
HX5	HX5	-9	1	1:18920649	1:19148157	18920649	19148157	227.509	182	1.25	0.995	0.005
HX5	HX5	-9	1	1:41893894	1:42473319	41893894	42473319	579.426	164	3.533	0.963	0.018
HX5	HX5	-9	1	1:48603001	1:48979504	48603001	48979504	376.504	512	0.735	0.984	0.01
HX5	HX5	-9	1	1:51133319	1:51410901	51133319	51410901	277.583	522	0.532	0.998	0.002
HX5	HX5	-9	1	1:100817419	1:101066447	100817419	101066447	249.029	213	1.169	0.972	0.014
HX5	HX5	-9	1	1:103499766	1:103766107	103499766	103766107	266.342	146	1.824	0.986	0
HX5	HX5	-9	1	1:118385126	1:118729698	118385126	118729698	344.573	118	2.92	0.966	0.017
HX5	HX5	-9	1	1:127459724	1:127883190	127459724	127883190	423.467	225	1.882	0.978	0.009
HX5	HX5	-9	1	1:160478365	1:160725008	160478365	160725008	246.644	85	2.902	0.976	0.024
HX5	HX5	-9	1	1:164896652	1:165163586	164896652	165163586	266.935	84	3.178	0.976	0
HX5	HX5	-9	1	1:166103773	1:166353494	166103773	166353494	249.722	93	2.685	0.957	0.022
HX5	HX5	-9	1	1:177630226	1:178300964	177630226	178300964	670.739	1351	0.496	0.989	0.009
HX5	HX5	-9	1	1:178305818	1:178545940	178305818	178545940	240.123	630	0.381	0.989	0.005
HX5	HX5	-9	1	1:178570739	1:180301966	178570739	180301966	1731.23	3340	0.518	0.991	0.005
HX5	HX5	-9	1	1:180304446	1:181909294	180304446	181909294	1604.85	3153	0.509	0.992	0.004
HX5	HX5	-9	1	1:181910449	1:182113156	181910449	182113156	202.708	394	0.514	0.987	0.01
HX5	HX5	-9	1	1:192058168	1:192269563	192058168	192269563	211.396	61	3.466	0.951	0.033
HX5	HX5	-9	1	1:192792973	1:192996004	192792973	192996004	203.032	88	2.307	0.955	0.023
HX5	HX5	-9	2	2:25166027	2:25468529	25166027	25468529	302.503	119	2.542	0.975	0.017
HX5	HX5	-9	2	2:36059057	2:36340102	36059057	36340102	281.046	122	2.304	0.959	0.016
HX5	HX5	-9	2	2:70291592	2:70535309	70291592	70535309	243.718	97	2.513	0.979	0.021
HX5	HX5	-9	2	2:79217128	2:79520624	79217128	79520624	303.497	271	1.12	0.985	0.011
HX5	HX5	-9	2	2:81989864	2:82498894	81989864	82498894	509.031	80	6.363	0.988	0.013
HX5	HX5	-9	2	2:86191440	2:86417540	86191440	86417540	226.101	62	3.647	0.984	0
HX5	HX5	-9	2	2:86423328	2:86625520	86423328	86625520	202.193	60	3.37	0.967	0.017
HX5	HX5	-9	2	2:86947901	2:87150762	86947901	87150762	202.862	48	4.226	0.979	0.021
HX5	HX5	-9	2	2:92541448	2:92803721	92541448	92803721	262.274	112	2.342	0.982	0.018
HX5	HX5	-9	2	2:92821127	2:93261008	92821127	93261008	439.882	161	2.732	0.975	0.012
HX5	HX5	-9	2	2:108927566	2:109152075	108927566	109152075	224.51	141	1.592	0.993	0
HX5	HX5	-9	2	2:134298288	2:134755459	134298288	134755459	457.172	286	1.599	0.965	0.007
HX5	HX5	-9	2	2:142152682	2:142453728	142152682	142453728	301.047	296	1.017	0.98	0.014
HX5	HX5	-9	2	2:142455822	2:142686733	142455822	142686733	230.912	192	1.203	0.99	0.01
HX5	HX5	-9	3	3:14056473	3:14523799	14056473	14523799	467.327	514	0.909	0.99	0.008
HX5	HX5	-9	3	3:19250767	3:21257580	19250767	21257580	2006.81	2426	0.827	0.992	0.002
HX5	HX5	-9	3	3:36841667	3:37221693	36841667	37221693	380.027	104	3.654	0.981	0.019
HX5	HX5	-9	3	3:53720623	3:53976458	53720623	53976458	255.836	181	1.413	0.978	0.011
HX5	HX5	-9	3	3:58167646	3:59293118	58167646	59293118	1125.47	973	1.157	0.99	0.005
HX5	HX5	-9	3	3:61296621	3:61777933	61296621	61777933	481.313	318	1.514	0.984	0.006
HX5	HX5	-9	3	3:61840071	3:62430297	61840071	62430297	590.227	404	1.461	0.995	0
HX5	HX5	-9	3	3:71787450	3:72367098	71787450	72367098	579.649	507	1.143	0.988	0.002
HX5	HX5	-9	3	3:72367884	3:72675038	72367884	72675038	307.155	369	0.832	0.989	0.008
HX5	HX5	-9	3	3:85027209	3:85283383	85027209	85283383	256.175	78	3.284	0.949	0.013
HX5	HX5	-9	3	3:85875478	3:86376110	85875478	86376110	500.633	304	1.647	0.974	0.016
HX5	HX5	-9	3	3:88570302	3:88852085	88570302	88852085	281.784	378	0.745	0.987	0
HX5	HX5	-9	3	3:91730961	3:92099161	91730961	92099161	368.201	692	0.532	0.991	0.003
HX5	HX5	-9	3	3:92100456	3:93539193	92100456	93539193	1438.74	1441	0.998	0.981	0.005
HX5	HX5	-9	4	4:14122243	4:15441975	14122243	15441975	1319.73	1613	0.818	0.993	0.006
HX5	HX5	-9	4	4:17949149	4:18155385	17949149	18155385	206.237	76	2.714	0.974	0.013
HX5	HX5	-9	4	4:18169647	4:18718377	18169647	18718377	548.731	118	4.65	0.992	0.008
HX5	HX5	-9	4	4:41789256	4:41999600	41789256	41999600	210.345	60	3.506	0.983	0.017
HX5	HX5	-9	4	4:61806423	4:62036433	61806423	62036433	230.011	125	1.84	0.984	0.008
HX5	HX5	-9	4	4:63325814	4:63592983	63325814	63592983	267.17	136	1.964	0.963	0.022
HX5	HX5	-9	4	4:71434301	4:72091036	71434301	72091036	656.736	246	2.67	0.967	0.016
HX5	HX5	-9	4	4:72308729	4:72587682	72308729	72587682	278.954	165	1.691	0.939	0.012
HX5	HX5	-9	4	4:74110457	4:74364994	74110457	74364994	254.538	160	1.591	0.988	0.013
HX5	HX5	-9	4	4:75411063	4:75660900	75411063	75660900	249.838	79	3.163	0.924	0.025
HX5	HX5	-9	4	4:77560014	4:77914928	77560014	77914928	354.915	203	1.748	1	0
HX5	HX5	-9	4	4:82679932	4:83062186	82679932	83062186	382.255	612	0.625	0.997	0.003
HX5	HX5	-9	4	4:87576286	4:87874180	87576286	87874180	297.895	243	1.226	0.984	0.008
HX5	HX5	-9	5	5:2261476	5:2792463	2261476	2792463	530.988	79	6.721	0.962	0.025
HX5	HX5	-9	5	5:7771777	5:8115459	7771777	8115459	343.683	1093	0.314	0.991	0.004
HX5	HX5	-9	5	5:8470046	5:9682664	8470046	9682664	1212.62	3035	0.4	0.99	0.006
HX5	HX5	-9	5	5:14869623	5:15234075	14869623	15234075	364.453	260	1.402	0.985	0.008
HX5	HX5	-9	5	5:31848232	5:32235500	31848232	32235500	387.269	152	2.548	0.954	0.013
HX5	HX5	-9	5	5:42091761	5:42364855	42091761	42364855	273.095	83	3.29	1	0
HX5	HX5	-9	5	5:42764813	5:42972363	42764813	42972363	207.551	121	1.715	0.959	0.008
HX5	HX5	-9	6	6:5920663	6:6210892	5920663	6210892	290.23	1196	0.243	0.995	0.002
HX5	HX5	-9	6	6:13269667	6:13875347	13269667	13875347	605.681	260	2.33	0.977	0.019
HX5	HX5	-9	6	6:25066229	6:25302439	25066229	25302439	236.211	349	0.677	0.991	0.006
HX5	HX5	-9	7	7:3510962	7:3789336	3510962	3789336	278.375	988	0.282	0.993	0.007
HX5	HX5	-9	7	7:6717239	7:7328803	6717239	7328803	611.565	81	7.55	0.975	0.025
HX5	HX5	-9	7	7:7849469	7:8161298	7849469	8161298	311.83	45	6.93	1	0
HX5	HX5	-9	7	7:20805788	7:21023383	20805788	21023383	217.596	199	1.093	0.975	0.015
HX5	HX5	-9	7	7:31017842	7:31264795	31017842	31264795	246.954	621	0.398	0.992	0.008
HX5	HX5	-9	8	8:604119	8:1029446	604119	1029446	425.328	81	5.251	0.988	0.012
HX5	HX5	-9	8	8:14180784	8:14401828	14180784	14401828	221.045	229	0.965	1	0
HX5	HX5	-9	9	9:5085587	9:5339450	5085587	5339450	253.864	1065	0.238	0.995	0.004
HX5	HX5	-9	9	9:5650337	9:6751090	5650337	6751090	1100.75	1235	0.891	0.989	0.005
HX5	HX5	-9	9	9:6752491	9:7059125	6752491	7059125	306.635	254	1.207	0.992	0.008
HX5	HX5	-9	9	9:7061968	9:7572016	7061968	7572016	510.049	382	1.335	0.99	0.003
HX5	HX5	-9	9	9:12384340	9:12598254	12384340	12598254	213.915	113	1.893	0.991	0.009
HX5	HX5	-9	9	9:19535751	9:20834471	19535751	20834471	1298.72	3178	0.409	0.995	0.004
HX5	HX5	-9	10	10:8773646	10:9026090	8773646	9026090	252.445	115	2.195	0.983	0.017
HX5	HX5	-9	11	11:552627	11:757238	552627	757238	204.612	397	0.515	0.995	0.003
HX5	HX5	-9	11	11:3924735	11:4203048	3924735	4203048	278.314	153	1.819	1	0
HX5	HX5	-9	11	11:7759520	11:7991527	7759520	7991527	232.008	638	0.364	0.992	0.005
HX5	HX5	-9	11	11:19522364	11:19961360	19522364	19961360	438.997	141	3.113	0.972	0.014
HX5	HX5	-9	12	12:12821540	12:13070175	12821540	13070175	248.636	296	0.84	0.983	0.007
HX5	HX5	-9	13	13:5686901	13:5924821	5686901	5924821	237.921	374	0.636	0.992	0.005
HX5	HX5	-9	13	13:15323043	13:15777950	15323043	15777950	454.908	808	0.563	0.984	0.011
HX5	HX5	-9	13	13:16258143	13:16917807	16258143	16917807	659.665	1509	0.437	0.988	0.007
HX5	HX5	-9	14	14:797479	14:1165362	797479	1165362	367.884	87	4.229	0.977	0.023
HX5	HX5	-9	14	14:5820913	14:6150479	5820913	6150479	329.567	773	0.426	0.99	0.009
HX5	HX5	-9	14	14:6354705	14:6622327	6354705	6622327	267.623	677	0.395	0.991	0.004
HX5	HX5	-9	14	14:12702865	14:13835173	12702865	13835173	1132.31	5099	0.222	0.995	0.003
HX5	HX5	-9	18	18:3120297	18:3677462	3120297	3677462	557.166	1428	0.39	0.994	0.004
HX5	HX5	-9	18	18:9092280	18:9622416	9092280	9622416	530.137	1920	0.276	0.996	0.004
HX5	HX5	-9	20	20:2256383	20:2683398	2256383	2683398	427.016	1343	0.318	0.995	0.005
HX5	HX5	-9	20	20:6883515	20:7095944	6883515	7095944	212.43	162	1.311	0.981	0.006
HX5	HX5	-9	24	24:9207	24:219232	9207	219232	210.026	57	3.685	0.965	0.018
HX5	HX5	-9	30	30:719723	30:957883	719723	957883	238.161	792	0.301	0.985	0.009
HX5	HX5	-9	31	31:663232	31:872714	663232	872714	209.483	55	3.809	0.909	0.018
HX6	HX6	-9	1	1:16871054	1:17081179	16871054	17081179	210.126	146	1.439	0.979	0.007
HX6	HX6	-9	1	1:60936911	1:61501884	60936911	61501884	564.974	978	0.578	0.984	0.008
HX6	HX6	-9	1	1:61504617	1:61709468	61504617	61709468	204.852	422	0.485	0.988	0.007
HX6	HX6	-9	1	1:61711947	1:62136799	61711947	62136799	424.853	870	0.488	0.992	0.003
HX6	HX6	-9	1	1:62159431	1:62365967	62159431	62365967	206.537	420	0.492	0.986	0.01
HX6	HX6	-9	1	1:62507141	1:63402660	62507141	63402660	895.52	1349	0.664	0.99	0.006
HX6	HX6	-9	1	1:63404183	1:64377991	63404183	64377991	973.809	931	1.046	0.987	0.004
HX6	HX6	-9	1	1:64421615	1:65379124	64421615	65379124	957.51	1278	0.749	0.986	0.009
HX6	HX6	-9	1	1:65380912	1:65668812	65380912	65668812	287.901	573	0.502	0.984	0.009
HX6	HX6	-9	1	1:65730588	1:66041212	65730588	66041212	310.625	501	0.62	0.98	0.01
HX6	HX6	-9	1	1:67762524	1:68030487	67762524	68030487	267.964	484	0.554	0.983	0.008
HX6	HX6	-9	1	1:75597412	1:75892253	75597412	75892253	294.842	126	2.34	0.984	0.008
HX6	HX6	-9	1	1:87376943	1:87693435	87376943	87693435	316.493	351	0.902	0.986	0.003
HX6	HX6	-9	1	1:101186573	1:101865679	101186573	101865679	679.107	345	1.968	0.957	0.017
HX6	HX6	-9	1	1:106499043	1:106945318	106499043	106945318	446.276	874	0.511	0.987	0.008
HX6	HX6	-9	1	1:106946847	1:107182025	106946847	107182025	235.179	378	0.622	0.989	0.008
HX6	HX6	-9	1	1:117637983	1:117892716	117637983	117892716	254.734	89	2.862	0.978	0.022
HX6	HX6	-9	1	1:118317727	1:118553980	118317727	118553980	236.254	89	2.655	0.966	0.011
HX6	HX6	-9	1	1:118908163	1:119137175	118908163	119137175	229.013	215	1.065	0.972	0.014
HX6	HX6	-9	1	1:121726892	1:122174691	121726892	122174691	447.8	792	0.565	0.981	0.01
HX6	HX6	-9	1	1:127569479	1:127799171	127569479	127799171	229.693	103	2.23	0.981	0.01
HX6	HX6	-9	1	1:127808248	1:128196791	127808248	128196791	388.544	138	2.816	0.993	0.007
HX6	HX6	-9	1	1:141683442	1:141898595	141683442	141898595	215.154	115	1.871	0.939	0.017
HX6	HX6	-9	1	1:142195158	1:142482869	142195158	142482869	287.712	72	3.996	0.986	0.014
HX6	HX6	-9	1	1:143357045	1:143731368	143357045	143731368	374.324	94	3.982	0.979	0.021
HX6	HX6	-9	1	1:161808361	1:162011911	161808361	162011911	203.551	74	2.751	0.959	0.014
HX6	HX6	-9	1	1:162028434	1:162321653	162028434	162321653	293.22	80	3.665	0.975	0.013
HX6	HX6	-9	1	1:191993779	1:192344162	191993779	192344162	350.384	108	3.244	0.972	0.009
HX6	HX6	-9	2	2:15918577	2:16683881	15918577	16683881	765.305	1704	0.449	0.992	0.005
HX6	HX6	-9	2	2:16859936	2:18063241	16859936	18063241	1203.31	2731	0.441	0.989	0.006
HX6	HX6	-9	2	2:18064427	2:19314329	18064427	19314329	1249.9	1298	0.963	0.988	0.004
HX6	HX6	-9	2	2:19333373	2:20280679	19333373	20280679	947.307	2003	0.473	0.991	0.003
HX6	HX6	-9	2	2:20404617	2:22194291	20404617	22194291	1789.67	2577	0.694	0.986	0.005
HX6	HX6	-9	2	2:38956583	2:39774229	38956583	39774229	817.647	1140	0.717	0.986	0.005
HX6	HX6	-9	2	2:39774987	2:40582705	39774987	40582705	807.719	1428	0.566	0.991	0.007
HX6	HX6	-9	2	2:76862830	2:77122990	76862830	77122990	260.161	161	1.616	0.969	0.012
HX6	HX6	-9	2	2:77130575	2:77369480	77130575	77369480	238.906	146	1.636	0.959	0.014
HX6	HX6	-9	2	2:77429114	2:77769255	77429114	77769255	340.142	374	0.909	0.971	0.013
HX6	HX6	-9	2	2:79558119	2:79761004	79558119	79761004	202.886	240	0.845	0.979	0.013
HX6	HX6	-9	2	2:82716390	2:83052907	82716390	83052907	336.518	88	3.824	0.977	0.023
HX6	HX6	-9	2	2:87179583	2:87410134	87179583	87410134	230.552	74	3.116	0.973	0.027
HX6	HX6	-9	2	2:90267326	2:90729666	90267326	90729666	462.341	902	0.513	0.989	0.006
HX6	HX6	-9	2	2:105139542	2:105459983	105139542	105459983	320.442	175	1.831	0.971	0.017
HX6	HX6	-9	2	2:105467366	2:105762788	105467366	105762788	295.423	120	2.462	0.975	0.017
HX6	HX6	-9	2	2:118476512	2:118707240	118476512	118707240	230.729	153	1.508	0.967	0.013
HX6	HX6	-9	2	2:118742759	2:119748110	118742759	119748110	1005.35	354	2.84	0.972	0.011
HX6	HX6	-9	2	2:119943787	2:120489948	119943787	120489948	546.162	554	0.986	0.984	0.004
HX6	HX6	-9	2	2:123380461	2:123647219	123380461	123647219	266.759	188	1.419	0.973	0.016
HX6	HX6	-9	2	2:126198134	2:126470283	126198134	126470283	272.15	744	0.366	0.993	0.003
HX6	HX6	-9	3	3:24082400	3:24286779	24082400	24286779	204.38	158	1.294	0.981	0.019
HX6	HX6	-9	3	3:25937008	3:26292226	25937008	26292226	355.219	429	0.828	0.993	0.002
HX6	HX6	-9	3	3:26836573	3:27810498	26836573	27810498	973.926	2061	0.473	0.987	0.006
HX6	HX6	-9	3	3:30815611	3:31083930	30815611	31083930	268.32	615	0.436	0.985	0.01
HX6	HX6	-9	3	3:33873673	3:34197278	33873673	34197278	323.606	566	0.572	0.993	0.002
HX6	HX6	-9	3	3:43455930	3:43726666	43455930	43726666	270.737	184	1.471	0.973	0.022
HX6	HX6	-9	3	3:48471110	3:48752154	48471110	48752154	281.045	370	0.76	0.989	0.011
HX6	HX6	-9	3	3:48754017	3:49443055	48754017	49443055	689.039	649	1.062	0.989	0.009
HX6	HX6	-9	3	3:58215141	3:58475692	58215141	58475692	260.552	189	1.379	0.979	0.011
HX6	HX6	-9	3	3:64019187	3:64577425	64019187	64577425	558.239	188	2.969	0.968	0.021
HX6	HX6	-9	3	3:65909221	3:66121519	65909221	66121519	212.299	419	0.507	0.99	0.007
HX6	HX6	-9	3	3:70956828	3:71158193	70956828	71158193	201.366	156	1.291	0.987	0.006
HX6	HX6	-9	3	3:73999380	3:74608877	73999380	74608877	609.498	248	2.458	0.988	0.012
HX6	HX6	-9	3	3:83694036	3:84089258	83694036	84089258	395.223	132	2.994	0.97	0.015
HX6	HX6	-9	3	3:84105472	3:84765686	84105472	84765686	660.215	186	3.55	0.973	0.016
HX6	HX6	-9	3	3:84772889	3:84985776	84772889	84985776	212.888	64	3.326	0.953	0.016
HX6	HX6	-9	4	4:57561	4:486106	57561	486106	428.546	138	3.105	0.971	0.014
HX6	HX6	-9	4	4:1862231	4:2195140	1862231	2195140	332.91	1222	0.272	0.992	0.007
HX6	HX6	-9	4	4:7285451	4:7513134	7285451	7513134	227.684	245	0.929	0.996	0
HX6	HX6	-9	4	4:27489489	4:28143836	27489489	28143836	654.348	228	2.87	0.961	0.018
HX6	HX6	-9	4	4:61340409	4:62990888	61340409	62990888	1650.48	1346	1.226	0.978	0.008
HX6	HX6	-9	4	4:75382712	4:75701684	75382712	75701684	318.973	110	2.9	0.991	0.009
HX6	HX6	-9	5	5:2235348	5:2772795	2235348	2772795	537.448	90	5.972	0.944	0.022
HX6	HX6	-9	5	5:38565165	5:39070483	38565165	39070483	505.319	638	0.792	0.991	0.005
HX6	HX6	-9	5	5:39073358	5:39329574	39073358	39329574	256.217	442	0.58	0.993	0.007
HX6	HX6	-9	5	5:43163947	5:43722780	43163947	43722780	558.834	1017	0.549	0.989	0.005
HX6	HX6	-9	5	5:50569698	5:50824242	50569698	50824242	254.545	467	0.545	0.989	0.004
HX6	HX6	-9	5	5:50825679	5:52020624	50825679	52020624	1194.95	2056	0.581	0.986	0.004
HX6	HX6	-9	5	5:52093139	5:52660154	52093139	52660154	567.016	1266	0.448	0.992	0.006
HX6	HX6	-9	5	5:52661223	5:53185992	52661223	53185992	524.77	1572	0.334	0.992	0.005
HX6	HX6	-9	5	5:53189253	5:53482349	53189253	53482349	293.097	742	0.395	0.985	0.009
HX6	HX6	-9	5	5:53484908	5:53764105	53484908	53764105	279.198	661	0.422	0.989	0.008
HX6	HX6	-9	7	7:566569	7:835895	566569	835895	269.327	150	1.796	0.993	0.007
HX6	HX6	-9	7	7:4140782	7:4513957	4140782	4513957	373.176	977	0.382	0.991	0.008
HX6	HX6	-9	7	7:5911629	7:6286883	5911629	6286883	375.255	319	1.176	0.987	0.013
HX6	HX6	-9	7	7:24424623	7:24997287	24424623	24997287	572.665	725	0.79	0.985	0.006
HX6	HX6	-9	7	7:25280059	7:25568294	25280059	25568294	288.236	711	0.405	0.989	0.008
HX6	HX6	-9	7	7:27126577	7:27417839	27126577	27417839	291.263	732	0.398	0.989	0.004
HX6	HX6	-9	8	8:18444188	8:18683176	18444188	18683176	238.989	125	1.912	0.984	0.016
HX6	HX6	-9	8	8:29647313	8:30192535	29647313	30192535	545.223	376	1.45	0.987	0.008
HX6	HX6	-9	10	10:6318285	10:6555796	6318285	6555796	237.512	135	1.759	0.985	0.015
HX6	HX6	-9	12	12:4557054	12:4903292	4557054	4903292	346.239	241	1.437	0.983	0.012
HX6	HX6	-9	12	12:8414978	12:8772879	8414978	8772879	357.902	377	0.949	0.995	0.003
HX6	HX6	-9	20	20:2617838	20:2985230	2617838	2985230	367.393	1167	0.315	0.994	0.005
HX6	HX6	-9	20	20:5557249	20:5918993	5557249	5918993	361.745	578	0.626	0.995	0.005
HX6	HX6	-9	20	20:5919844	20:7258035	5919844	7258035	1338.19	1629	0.821	0.992	0.005
HX7	HX7	-9	1	1:18649965	1:18909846	18649965	18909846	259.882	115	2.26	0.983	0
HX7	HX7	-9	1	1:71723648	1:71961612	71723648	71961612	237.965	357	0.667	0.992	0.006
HX7	HX7	-9	1	1:74443772	1:74989534	74443772	74989534	545.763	56	9.746	0.982	0.018
HX7	HX7	-9	1	1:87373817	1:87951179	87373817	87951179	577.363	680	0.849	0.985	0.003
HX7	HX7	-9	1	1:87956176	1:88460882	87956176	88460882	504.707	721	0.7	0.988	0.004
HX7	HX7	-9	1	1:88852510	1:89589317	88852510	89589317	736.808	1139	0.647	0.988	0.006
HX7	HX7	-9	1	1:101387991	1:102054861	101387991	102054861	666.871	312	2.137	0.974	0.006
HX7	HX7	-9	1	1:117711330	1:117945161	117711330	117945161	233.832	98	2.386	0.99	0
HX7	HX7	-9	1	1:127238519	1:127459724	127238519	127459724	221.206	121	1.828	0.975	0.017
HX7	HX7	-9	1	1:134954240	1:135159614	134954240	135159614	205.375	522	0.393	0.987	0.01
HX7	HX7	-9	1	1:135162376	1:136465254	135162376	136465254	1302.88	1460	0.892	0.977	0.008
HX7	HX7	-9	1	1:136467186	1:137459683	136467186	137459683	992.498	1821	0.545	0.985	0.004
HX7	HX7	-9	1	1:137777719	1:138195938	137777719	138195938	418.22	937	0.446	0.988	0.005
HX7	HX7	-9	1	1:138197304	1:138940794	138197304	138940794	743.491	2007	0.37	0.987	0.004
HX7	HX7	-9	1	1:141655290	1:142380757	141655290	142380757	725.468	329	2.205	0.988	0.006
HX7	HX7	-9	1	1:149563506	1:149871280	149563506	149871280	307.775	71	4.335	0.986	0.014
HX7	HX7	-9	1	1:150885170	1:151120817	150885170	151120817	235.648	94	2.507	0.968	0.021
HX7	HX7	-9	1	1:151527465	1:151747957	151527465	151747957	220.493	48	4.594	1	0
HX7	HX7	-9	1	1:161915963	1:162314550	161915963	162314550	398.588	115	3.466	0.965	0.026
HX7	HX7	-9	1	1:192286795	1:192775111	192286795	192775111	488.317	151	3.234	0.967	0.02
HX7	HX7	-9	2	2:17144597	2:17464625	17144597	17464625	320.029	614	0.521	0.98	0.008
HX7	HX7	-9	2	2:17915164	2:18381010	17915164	18381010	465.847	771	0.604	0.988	0.005
HX7	HX7	-9	2	2:25317198	2:25652877	25317198	25652877	335.68	144	2.331	0.951	0.021
HX7	HX7	-9	2	2:25654009	2:26007045	25654009	26007045	353.037	161	2.193	0.988	0
HX7	HX7	-9	2	2:70033512	2:70472093	70033512	70472093	438.582	182	2.41	0.989	0.005
HX7	HX7	-9	2	2:72425640	2:72848138	72425640	72848138	422.499	213	1.984	0.981	0.009
HX7	HX7	-9	2	2:73500159	2:73812994	73500159	73812994	312.836	68	4.601	0.956	0.029
HX7	HX7	-9	2	2:73874175	2:74182462	73874175	74182462	308.288	95	3.245	0.947	0.021
HX7	HX7	-9	2	2:78823259	2:79068993	78823259	79068993	245.735	184	1.336	0.984	0.011
HX7	HX7	-9	2	2:84604614	2:85279340	84604614	85279340	674.727	735	0.918	0.988	0.007
HX7	HX7	-9	2	2:86176263	2:86396288	86176263	86396288	220.026	65	3.385	0.985	0
HX7	HX7	-9	2	2:93191218	2:93558939	93191218	93558939	367.722	96	3.83	0.979	0.01
HX7	HX7	-9	2	2:99687208	2:99891145	99687208	99891145	203.938	222	0.919	0.995	0.005
HX7	HX7	-9	2	2:105467366	2:105724257	105467366	105724257	256.892	98	2.621	0.98	0.02
HX7	HX7	-9	2	2:123561851	2:123903991	123561851	123903991	342.141	264	1.296	0.955	0.019
HX7	HX7	-9	2	2:133511398	2:134174262	133511398	134174262	662.865	249	2.662	0.96	0.016
HX7	HX7	-9	2	2:138963610	2:139238305	138963610	139238305	274.696	374	0.734	0.981	0.005
HX7	HX7	-9	2	2:142815667	2:143046219	142815667	143046219	230.553	154	1.497	0.981	0.013
HX7	HX7	-9	3	3:41359697	3:41577140	41359697	41577140	217.444	202	1.076	0.975	0.015
HX7	HX7	-9	3	3:42419107	3:42656326	42419107	42656326	237.22	378	0.628	0.968	0.005
HX7	HX7	-9	3	3:61280525	3:62561126	61280525	62561126	1280.6	902	1.42	0.979	0.009
HX7	HX7	-9	3	3:70959208	3:71199317	70959208	71199317	240.11	180	1.334	0.961	0.011
HX7	HX7	-9	3	3:84588303	3:84966347	84588303	84966347	378.045	104	3.635	0.962	0.019
HX7	HX7	-9	3	3:102484246	3:102812947	102484246	102812947	328.702	148	2.221	1	0
HX7	HX7	-9	4	4:12548873	4:13420723	12548873	13420723	871.851	2015	0.433	0.989	0.005
HX7	HX7	-9	4	4:13466769	4:14352831	13466769	14352831	886.063	1863	0.476	0.984	0.004
HX7	HX7	-9	4	4:27614856	4:27914559	27614856	27914559	299.704	111	2.7	0.973	0.009
HX7	HX7	-9	4	4:41270834	4:41793277	41270834	41793277	522.444	186	2.809	0.984	0.011
HX7	HX7	-9	4	4:61796049	4:62084060	61796049	62084060	288.012	153	1.882	0.941	0.02
HX7	HX7	-9	4	4:65274086	4:65652811	65274086	65652811	378.726	932	0.406	0.994	0.002
HX7	HX7	-9	5	5:3428493	5:4122304	3428493	4122304	693.812	60	11.564	0.95	0.017
HX7	HX7	-9	5	5:31854956	5:32230276	31854956	32230276	375.321	145	2.588	0.966	0.021
HX7	HX7	-9	5	5:38769598	5:39144644	38769598	39144644	375.047	420	0.893	0.983	0.012
HX7	HX7	-9	5	5:47054609	5:47277060	47054609	47277060	222.452	99	2.247	0.98	0.02
HX7	HX7	-9	6	6:3794819	6:4019382	3794819	4019382	224.564	1076	0.209	0.989	0.002
HX7	HX7	-9	6	6:17502251	6:17788347	17502251	17788347	286.097	457	0.626	0.98	0.013
HX7	HX7	-9	7	7:19361025	7:19657022	19361025	19657022	295.998	162	1.827	0.981	0.012
HX7	HX7	-9	7	7:22857416	7:23180538	22857416	23180538	323.123	574	0.563	0.991	0.002
HX7	HX7	-9	7	7:31059745	7:31377903	31059745	31377903	318.159	710	0.448	0.983	0.007
HX7	HX7	-9	7	7:35062421	7:35817835	35062421	35817835	755.415	1829	0.413	0.985	0.009
HX7	HX7	-9	7	7:35819376	7:36156998	35819376	36156998	337.623	746	0.453	0.992	0.003
HX7	HX7	-9	8	8:736362	8:1012056	736362	1012056	275.695	62	4.447	0.968	0.032
HX7	HX7	-9	8	8:1044123	8:1357497	1044123	1357497	313.375	139	2.254	0.986	0.007
HX7	HX7	-9	8	8:12973426	8:13205554	12973426	13205554	232.129	88	2.638	0.989	0
HX7	HX7	-9	8	8:19136192	8:19733266	19136192	19733266	597.075	820	0.728	0.99	0.004
HX7	HX7	-9	8	8:19736324	8:19997045	19736324	19997045	260.722	431	0.605	0.991	0.007
HX7	HX7	-9	8	8:26785930	8:27040584	26785930	27040584	254.655	379	0.672	0.982	0.011
HX7	HX7	-9	8	8:27043721	8:28125147	27043721	28125147	1081.43	2281	0.474	0.985	0.007
HX7	HX7	-9	9	9:9392273	9:9598415	9392273	9598415	206.143	278	0.742	0.978	0.011
HX7	HX7	-9	9	9:10374696	9:10608183	10374696	10608183	233.488	186	1.255	0.984	0.016
HX7	HX7	-9	9	9:19892192	9:20637966	19892192	20637966	745.775	1310	0.569	0.99	0.007
HX7	HX7	-9	9	9:20770343	9:21688827	20770343	21688827	918.485	1804	0.509	0.988	0.004
HX7	HX7	-9	12	12:19909425	12:20297449	19909425	20297449	388.025	167	2.324	0.976	0.012
HX7	HX7	-9	13	13:18566174	13:18995017	18566174	18995017	428.844	169	2.538	0.982	0.018
HX7	HX7	-9	15	15:9476366	15:9749266	9476366	9749266	272.901	801	0.341	0.984	0.009
HX7	HX7	-9	15	15:11433472	15:12020804	11433472	12020804	587.333	1470	0.4	0.992	0.005
HX7	HX7	-9	19	19:553568	19:883358	553568	883358	329.791	1011	0.326	0.989	0.004
HX7	HX7	-9	19	19:9465045	19:9671308	9465045	9671308	206.264	58	3.556	0.966	0.017
HX7	HX7	-9	20	20:13286499	20:13894165	13286499	13894165	607.667	143	4.249	0.979	0.014
HX7	HX7	-9	21	21:6420742	21:6716576	6420742	6716576	295.835	748	0.396	0.98	0.007
HX7	HX7	-9	28	28:4508089	28:5064532	4508089	5064532	556.444	294	1.893	0.966	0.017
HX8	HX8	-9	1	1:4393914	1:4644864	4393914	4644864	250.951	584	0.43	0.99	0.007
HX8	HX8	-9	1	1:5606358	1:5907322	5606358	5907322	300.965	167	1.802	0.964	0.012
HX8	HX8	-9	1	1:32305005	1:32532455	32305005	32532455	227.451	117	1.944	0.949	0.017
HX8	HX8	-9	1	1:41896494	1:42813237	41896494	42813237	916.744	289	3.172	0.979	0.003
HX8	HX8	-9	1	1:57329883	1:57729279	57329883	57729279	399.397	743	0.538	0.993	0.007
HX8	HX8	-9	1	1:57740538	1:59178787	57740538	59178787	1438.25	1676	0.858	0.984	0.01
HX8	HX8	-9	1	1:59839126	1:60256281	59839126	60256281	417.156	1185	0.352	0.995	0.003
HX8	HX8	-9	1	1:60256938	1:60997809	60256938	60997809	740.872	1408	0.526	0.991	0.006
HX8	HX8	-9	1	1:73950070	1:74397582	73950070	74397582	447.513	58	7.716	0.983	0.017
HX8	HX8	-9	1	1:74447110	1:75115325	74447110	75115325	668.216	75	8.91	0.973	0.027
HX8	HX8	-9	1	1:83592761	1:83923056	83592761	83923056	330.296	309	1.069	0.984	0.01
HX8	HX8	-9	1	1:96305191	1:96569013	96305191	96569013	263.823	188	1.403	0.984	0.005
HX8	HX8	-9	1	1:104653116	1:104952681	104653116	104952681	299.566	210	1.427	0.981	0.014
HX8	HX8	-9	1	1:120631241	1:120847173	120631241	120847173	215.933	188	1.149	0.979	0.011
HX8	HX8	-9	1	1:143341199	1:144061196	143341199	144061196	719.998	253	2.846	0.98	0.008
HX8	HX8	-9	1	1:147024716	1:147231954	147024716	147231954	207.239	279	0.743	0.989	0.007
HX8	HX8	-9	1	1:150723137	1:150969379	150723137	150969379	246.243	88	2.798	0.92	0.023
HX8	HX8	-9	1	1:159855521	1:160070688	159855521	160070688	215.168	128	1.681	0.938	0.023
HX8	HX8	-9	1	1:184739474	1:185057026	184739474	185057026	317.553	180	1.764	0.983	0.011
HX8	HX8	-9	2	2:11903357	2:12368571	11903357	12368571	465.215	175	2.658	0.96	0.011
HX8	HX8	-9	2	2:12615150	2:13025261	12615150	13025261	410.112	750	0.547	0.988	0.007
HX8	HX8	-9	2	2:13026151	2:13350460	13026151	13350460	324.31	666	0.487	0.992	0.003
HX8	HX8	-9	2	2:20939315	2:22089231	20939315	22089231	1149.92	1453	0.791	0.989	0.003
HX8	HX8	-9	2	2:51132788	2:51354443	51132788	51354443	221.656	61	3.634	0.967	0.033
HX8	HX8	-9	2	2:51363185	2:51684242	51363185	51684242	321.058	86	3.733	0.988	0.012
HX8	HX8	-9	2	2:51699855	2:51937125	51699855	51937125	237.271	65	3.65	0.969	0.015
HX8	HX8	-9	2	2:54607839	2:54810162	54607839	54810162	202.324	153	1.322	0.974	0.02
HX8	HX8	-9	2	2:67915926	2:68188521	67915926	68188521	272.596	682	0.4	0.991	0.007
HX8	HX8	-9	2	2:75977956	2:76230623	75977956	76230623	252.668	363	0.696	0.989	0.006
HX8	HX8	-9	2	2:77138763	2:77418721	77138763	77418721	279.959	165	1.697	0.982	0.012
HX8	HX8	-9	2	2:81990601	2:82935314	81990601	82935314	944.714	192	4.92	0.969	0.016
HX8	HX8	-9	2	2:104584745	2:104794205	104584745	104794205	209.461	172	1.218	0.994	0.006
HX8	HX8	-9	2	2:105012191	2:105258187	105012191	105258187	245.997	186	1.323	0.978	0.005
HX8	HX8	-9	2	2:142815100	2:143716284	142815100	143716284	901.185	364	2.476	0.981	0.014
HX8	HX8	-9	2	2:143717472	2:143973227	143717472	143973227	255.756	90	2.842	0.967	0.022
HX8	HX8	-9	3	3:7643453	3:7951997	7643453	7951997	308.545	659	0.468	0.989	0.003
HX8	HX8	-9	3	3:17620630	3:18415228	17620630	18415228	794.599	1459	0.545	0.994	0.005
HX8	HX8	-9	3	3:32328706	3:32553576	32328706	32553576	224.871	216	1.041	0.972	0.009
HX8	HX8	-9	3	3:33089297	3:33328063	33089297	33328063	238.767	218	1.095	0.991	0.009
HX8	HX8	-9	3	3:34609877	3:34929415	34609877	34929415	319.539	518	0.617	0.99	0.006
HX8	HX8	-9	3	3:41435527	3:41732824	41435527	41732824	297.298	218	1.364	0.977	0.014
HX8	HX8	-9	3	3:63639841	3:65367798	63639841	65367798	1727.96	1134	1.524	0.985	0.007
HX8	HX8	-9	3	3:65371849	3:65809758	65371849	65809758	437.91	478	0.916	0.977	0.013
HX8	HX8	-9	3	3:67347596	3:68602121	67347596	68602121	1254.53	2455	0.511	0.988	0.008
HX8	HX8	-9	3	3:70416762	3:70632989	70416762	70632989	216.228	164	1.318	0.976	0.006
HX8	HX8	-9	3	3:72940001	3:73154122	72940001	73154122	214.122	139	1.54	0.986	0.007
HX8	HX8	-9	3	3:73712192	3:73918895	73712192	73918895	206.704	108	1.914	0.991	0.009
HX8	HX8	-9	3	3:89208253	3:89638181	89208253	89638181	429.929	298	1.443	0.977	0.01
HX8	HX8	-9	3	3:90390654	3:90683784	90390654	90683784	293.131	128	2.29	0.969	0.023
HX8	HX8	-9	3	3:110355254	3:110808919	110355254	110808919	453.666	215	2.11	0.986	0.014
HX8	HX8	-9	4	4:7508542	4:7834418	7508542	7834418	325.877	425	0.767	0.976	0.005
HX8	HX8	-9	4	4:28653314	4:28946482	28653314	28946482	293.169	426	0.688	0.991	0.005
HX8	HX8	-9	4	4:70635637	4:71086700	70635637	71086700	451.064	186	2.425	0.978	0.011
HX8	HX8	-9	5	5:13864469	5:14303218	13864469	14303218	438.75	673	0.652	0.994	0.006
HX8	HX8	-9	5	5:23700232	5:23992856	23700232	23992856	292.625	554	0.528	0.993	0.007
HX8	HX8	-9	5	5:31106155	5:31352928	31106155	31352928	246.774	65	3.797	1	0
HX8	HX8	-9	5	5:32585280	5:33125384	32585280	33125384	540.105	234	2.308	0.979	0.009
HX8	HX8	-9	5	5:48092243	5:48335262	48092243	48335262	243.02	514	0.473	0.992	0.006
HX8	HX8	-9	5	5:49330782	5:49550630	49330782	49550630	219.849	157	1.4	0.987	0.006
HX8	HX8	-9	6	6:35957447	6:36332302	35957447	36332302	374.856	267	1.404	0.989	0.011
HX8	HX8	-9	7	7:19920816	7:20421594	19920816	20421594	500.779	720	0.696	0.985	0.003
HX8	HX8	-9	7	7:24847551	7:25185525	24847551	25185525	337.975	243	1.391	0.988	0.008
HX8	HX8	-9	8	8:7443981	8:7816572	7443981	7816572	372.592	887	0.42	0.993	0.006
HX8	HX8	-9	9	9:10493516	9:11768278	10493516	11768278	1274.76	1250	1.02	0.986	0.006
HX8	HX8	-9	10	10:18658014	10:19021484	18658014	19021484	363.471	851	0.427	0.992	0.005
HX8	HX8	-9	10	10:19025802	10:20804611	19025802	20804611	1778.81	4189	0.425	0.995	0.004
HX8	HX8	-9	11	11:2267543	11:2659537	2267543	2659537	391.995	129	3.039	0.984	0.016
HX8	HX8	-9	11	11:15831363	11:16061275	15831363	16061275	229.913	291	0.79	0.979	0.01
HX8	HX8	-9	12	12:4616612	12:4834320	4616612	4834320	217.709	130	1.675	0.977	0.015
HX8	HX8	-9	13	13:18189066	13:18547159	18189066	18547159	358.094	356	1.006	0.989	0.011
HX8	HX8	-9	14	14:3822195	14:4045862	3822195	4045862	223.668	341	0.656	0.982	0.006
HX8	HX8	-9	14	14:4053593	14:4317697	4053593	4317697	264.105	572	0.462	0.991	0.005
HX8	HX8	-9	14	14:4346087	14:4644634	4346087	4644634	298.548	1018	0.293	0.995	0.004
HX8	HX8	-9	17	17:7249129	17:7651753	7249129	7651753	402.625	1793	0.225	0.991	0.008
HX8	HX8	-9	21	21:1317185	21:1738831	1317185	1738831	421.647	412	1.023	0.99	0.01
HX8	HX8	-9	21	21:3934119	21:4482989	3934119	4482989	548.871	1923	0.285	0.992	0.005
HX8	HX8	-9	21	21:4511389	21:5154198	4511389	5154198	642.81	2480	0.259	0.994	0.004
HX8	HX8	-9	21	21:5178103	21:5492234	5178103	5492234	314.132	964	0.326	0.991	0.004
HX8	HX8	-9	23	23:5601710	23:5923865	5601710	5923865	322.156	60	5.369	0.983	0.017
HX8	HX8	-9	26	26:8386	26:260783	8386	260783	252.398	58	4.352	0.983	0.017
HX8	HX8	-9	28	28:4734755	28:5067044	4734755	5067044	332.29	66	5.035	0.985	0.015
HX9	HX9	-9	1	1:17104733	1:17313449	17104733	17313449	208.717	96	2.174	0.969	0.021
HX9	HX9	-9	1	1:23942105	1:24176481	23942105	24176481	234.377	179	1.309	0.989	0.006
HX9	HX9	-9	1	1:45857212	1:46186491	45857212	46186491	329.28	648	0.508	0.983	0.009
HX9	HX9	-9	1	1:48439561	1:49237836	48439561	49237836	798.276	1237	0.645	0.993	0.003
HX9	HX9	-9	1	1:58417585	1:58752782	58417585	58752782	335.198	198	1.693	0.98	0.01
HX9	HX9	-9	1	1:71723648	1:71941363	71723648	71941363	217.716	323	0.674	0.991	0
HX9	HX9	-9	1	1:95730292	1:95979345	95730292	95979345	249.054	64	3.891	0.969	0.016
HX9	HX9	-9	1	1:98002877	1:98311468	98002877	98311468	308.592	118	2.615	0.983	0.008
HX9	HX9	-9	1	1:98628618	1:98829941	98628618	98829941	201.324	114	1.766	0.991	0.009
HX9	HX9	-9	1	1:114799711	1:115045521	114799711	115045521	245.811	272	0.904	0.985	0
HX9	HX9	-9	1	1:117625367	1:117851828	117625367	117851828	226.462	86	2.633	0.988	0.012
HX9	HX9	-9	1	1:128524946	1:128748665	128524946	128748665	223.72	55	4.068	0.964	0.018
HX9	HX9	-9	1	1:130315626	1:130654850	130315626	130654850	339.225	437	0.776	0.986	0.009
HX9	HX9	-9	1	1:160344977	1:161346601	160344977	161346601	1001.62	377	2.657	0.973	0.005
HX9	HX9	-9	2	2:24155918	2:24435812	24155918	24435812	279.895	612	0.457	0.987	0.007
HX9	HX9	-9	2	2:51626491	2:51977149	51626491	51977149	350.659	98	3.578	0.99	0.01
HX9	HX9	-9	2	2:52663603	2:53075079	52663603	53075079	411.477	161	2.556	0.994	0.006
HX9	HX9	-9	2	2:71110670	2:71424067	71110670	71424067	313.398	84	3.731	0.94	0.024
HX9	HX9	-9	2	2:80396836	2:80769959	80396836	80769959	373.124	692	0.539	0.986	0.007
HX9	HX9	-9	2	2:81989750	2:83076850	81989750	83076850	1087.1	244	4.455	0.984	0.004
HX9	HX9	-9	2	2:92049997	2:92263162	92049997	92263162	213.166	154	1.384	0.974	0.019
HX9	HX9	-9	2	2:92370807	2:92613832	92370807	92613832	243.026	162	1.5	0.963	0.019
HX9	HX9	-9	2	2:93593238	2:93846082	93593238	93846082	252.845	172	1.47	0.977	0.006
HX9	HX9	-9	2	2:93865413	2:94261133	93865413	94261133	395.721	152	2.603	0.974	0.013
HX9	HX9	-9	2	2:104304180	2:105461423	104304180	105461423	1157.24	1269	0.912	0.985	0.005
HX9	HX9	-9	2	2:105467366	2:105821283	105467366	105821283	353.918	160	2.212	0.988	0
HX9	HX9	-9	2	2:107962167	2:108374451	107962167	108374451	412.285	826	0.499	0.988	0.006
HX9	HX9	-9	2	2:108378197	2:109970388	108378197	109970388	1592.19	1245	1.279	0.974	0.007
HX9	HX9	-9	2	2:109972340	2:110352958	109972340	110352958	380.619	629	0.605	0.978	0.006
HX9	HX9	-9	2	2:123167158	2:123373600	123167158	123373600	206.443	96	2.15	0.958	0
HX9	HX9	-9	3	3:41489	3:616359	41489	616359	574.871	854	0.673	0.982	0.009
HX9	HX9	-9	3	3:618187	3:940324	618187	940324	322.138	402	0.801	0.978	0.015
HX9	HX9	-9	3	3:6329801	3:6950294	6329801	6950294	620.494	893	0.695	0.982	0.004
HX9	HX9	-9	3	3:6951964	3:8067273	6951964	8067273	1115.31	1839	0.606	0.987	0.004
HX9	HX9	-9	3	3:10629113	3:10944280	10629113	10944280	315.168	685	0.46	0.99	0.006
HX9	HX9	-9	3	3:36767546	3:37395956	36767546	37395956	628.411	162	3.879	0.969	0.019
HX9	HX9	-9	3	3:49002365	3:49256388	49002365	49256388	254.024	180	1.411	0.989	0.011
HX9	HX9	-9	3	3:53120621	3:53857931	53120621	53857931	737.311	494	1.493	0.982	0.008
HX9	HX9	-9	3	3:54867721	3:55094505	54867721	55094505	226.785	295	0.769	0.983	0.01
HX9	HX9	-9	3	3:60589123	3:60804485	60589123	60804485	215.363	85	2.534	0.929	0.024
HX9	HX9	-9	3	3:71011692	3:71268189	71011692	71268189	256.498	210	1.221	0.962	0.024
HX9	HX9	-9	3	3:72890737	3:73188260	72890737	73188260	297.524	249	1.195	0.984	0.008
HX9	HX9	-9	3	3:73569952	3:73918895	73569952	73918895	348.944	161	2.167	0.981	0.012
HX9	HX9	-9	3	3:76881876	3:77241364	76881876	77241364	359.489	783	0.459	0.991	0.005
HX9	HX9	-9	3	3:77401714	3:79161406	77401714	79161406	1759.69	2920	0.603	0.986	0.007
HX9	HX9	-9	3	3:81011895	3:81351344	81011895	81351344	339.45	219	1.55	0.982	0.009
HX9	HX9	-9	3	3:84199241	3:84457735	84199241	84457735	258.495	73	3.541	0.959	0.014
HX9	HX9	-9	3	3:95839578	3:96509452	95839578	96509452	669.875	1922	0.349	0.989	0.007
HX9	HX9	-9	4	4:8371520	4:8691314	8371520	8691314	319.795	801	0.399	0.989	0.006
HX9	HX9	-9	4	4:27579777	4:27846838	27579777	27846838	267.062	98	2.725	0.99	0.01
HX9	HX9	-9	4	4:30672198	4:30889642	30672198	30889642	217.445	204	1.066	0.985	0.01
HX9	HX9	-9	4	4:55488412	4:55877084	55488412	55877084	388.673	245	1.586	0.976	0.008
HX9	HX9	-9	4	4:67782234	4:68085533	67782234	68085533	303.3	380	0.798	0.976	0.008
HX9	HX9	-9	4	4:69612241	4:69899722	69612241	69899722	287.482	562	0.512	0.984	0.009
HX9	HX9	-9	4	4:69903868	4:70522265	69903868	70522265	618.398	459	1.347	0.991	0.007
HX9	HX9	-9	5	5:21239034	5:21442554	21239034	21442554	203.521	126	1.615	1	0
HX9	HX9	-9	5	5:41985805	5:42260882	41985805	42260882	275.078	67	4.106	0.985	0.015
HX9	HX9	-9	5	5:48732434	5:49544037	48732434	49544037	811.604	511	1.588	0.988	0.004
HX9	HX9	-9	5	5:49624727	5:49848864	49624727	49848864	224.138	465	0.482	0.994	0.006
HX9	HX9	-9	6	6:7675509	6:8117084	7675509	8117084	441.576	613	0.72	0.992	0.005
HX9	HX9	-9	6	6:11491467	6:11761005	11491467	11761005	269.539	382	0.706	0.987	0.01
HX9	HX9	-9	6	6:11901356	6:12767353	11901356	12767353	865.998	1129	0.767	0.988	0.01
HX9	HX9	-9	6	6:12910431	6:16455415	12910431	16455415	3544.99	2443	1.451	0.991	0.005
HX9	HX9	-9	6	6:16950012	6:17302728	16950012	17302728	352.717	708	0.498	0.99	0.004
HX9	HX9	-9	7	7:4576182	7:4816593	4576182	4816593	240.412	380	0.633	0.997	0.003
HX9	HX9	-9	7	7:17884739	7:18096427	17884739	18096427	211.689	340	0.623	0.994	0.003
HX9	HX9	-9	9	9:6753670	9:7040824	6753670	7040824	287.155	227	1.265	0.991	0.004
HX9	HX9	-9	10	10:8617163	10:8906473	8617163	8906473	289.311	197	1.469	0.97	0.02
HX9	HX9	-9	10	10:19187070	10:19731826	19187070	19731826	544.757	1613	0.338	0.993	0.005
HX9	HX9	-9	11	11:56223	11:291701	56223	291701	235.479	84	2.803	0.976	0.024
HX9	HX9	-9	11	11:2275048	11:2660187	2275048	2660187	385.14	125	3.081	0.976	0.016
HX9	HX9	-9	11	11:5285652	11:5538931	5285652	5538931	253.28	203	1.248	0.99	0.01
HX9	HX9	-9	11	11:15123074	11:15417177	15123074	15417177	294.104	876	0.336	0.99	0.008
HX9	HX9	-9	12	12:4037209	12:4346109	4037209	4346109	308.901	329	0.939	0.988	0.009
HX9	HX9	-9	12	12:4402029	12:4725965	4402029	4725965	323.937	284	1.141	0.993	0
HX9	HX9	-9	12	12:15929340	12:16192589	15929340	16192589	263.25	459	0.574	0.985	0.007
HX9	HX9	-9	13	13:10152701	13:10881735	10152701	10881735	729.035	1375	0.53	0.991	0.006
HX9	HX9	-9	14	14:732750	14:1122901	732750	1122901	390.152	95	4.107	0.968	0.021
HX9	HX9	-9	14	14:1850724	14:2086741	1850724	2086741	236.018	478	0.494	0.994	0.006
HX9	HX9	-9	15	15:310017	15:661910	310017	661910	351.894	49	7.182	0.959	0.02
HX9	HX9	-9	15	15:3178227	15:3430306	3178227	3430306	252.08	122	2.066	0.975	0.025
HX9	HX9	-9	15	15:3602673	15:3929583	3602673	3929583	326.911	263	1.243	0.981	0.011
HX9	HX9	-9	17	17:7651753	17:7860199	7651753	7860199	208.447	517	0.403	0.986	0.01
HX9	HX9	-9	19	19:9642937	19:10094014	9642937	10094014	451.078	89	5.068	0.989	0.011
HX9	HX9	-9	23	23:5642396	23:5990553	5642396	5990553	348.158	64	5.44	0.953	0.016
NY1	NY1	-9	1	1:2789317	1:3077601	2789317	3077601	288.285	535	0.539	0.998	0.002
NY1	NY1	-9	1	1:6706720	1:7370641	6706720	7370641	663.922	1225	0.542	0.997	0.002
NY1	NY1	-9	1	1:8498150	1:8840393	8498150	8840393	342.244	251	1.364	0.988	0.008
NY1	NY1	-9	1	1:9006714	1:9241766	9006714	9241766	235.053	71	3.311	0.986	0.014
NY1	NY1	-9	1	1:10495820	1:11171202	10495820	11171202	675.383	484	1.395	0.994	0.004
NY1	NY1	-9	1	1:11172256	1:11481863	11172256	11481863	309.608	342	0.905	0.991	0.006
NY1	NY1	-9	1	1:18413732	1:18629557	18413732	18629557	215.826	102	2.116	0.99	0.01
NY1	NY1	-9	1	1:48265230	1:48680405	48265230	48680405	415.176	796	0.522	0.996	0.003
NY1	NY1	-9	1	1:55092028	1:55418635	55092028	55418635	326.608	145	2.252	0.993	0.007
NY1	NY1	-9	1	1:60400503	1:60871770	60400503	60871770	471.268	673	0.7	0.997	0.001
NY1	NY1	-9	1	1:61004611	1:61459725	61004611	61459725	455.115	744	0.612	0.996	0.003
NY1	NY1	-9	1	1:67698094	1:68033770	67698094	68033770	335.677	618	0.543	0.992	0.005
NY1	NY1	-9	1	1:74118766	1:74706002	74118766	74706002	587.237	60	9.787	0.983	0.017
NY1	NY1	-9	1	1:91818816	1:92141339	91818816	92141339	322.524	363	0.888	0.992	0.008
NY1	NY1	-9	1	1:114318886	1:114623521	114318886	114623521	304.636	564	0.54	0.993	0.007
NY1	NY1	-9	1	1:114722647	1:115154696	114722647	115154696	432.05	528	0.818	0.994	0.004
NY1	NY1	-9	1	1:141941660	1:142514516	141941660	142514516	572.857	228	2.513	0.996	0.004
NY1	NY1	-9	1	1:143467270	1:143737328	143467270	143737328	270.059	74	3.649	1	0
NY1	NY1	-9	1	1:149635668	1:149996976	149635668	149996976	361.309	86	4.201	0.977	0.023
NY1	NY1	-9	1	1:162257560	1:162660021	162257560	162660021	402.462	83	4.849	0.988	0.012
NY1	NY1	-9	1	1:181508724	1:181909294	181508724	181909294	400.571	949	0.422	0.994	0.005
NY1	NY1	-9	1	1:181910449	1:182113867	181910449	182113867	203.419	395	0.515	0.995	0.005
NY1	NY1	-9	1	1:182114450	1:182477732	182114450	182477732	363.283	547	0.664	0.995	0.005
NY1	NY1	-9	2	2:16492810	2:17288785	16492810	17288785	795.976	1768	0.45	0.995	0.003
NY1	NY1	-9	2	2:24510424	2:24799361	24510424	24799361	288.938	554	0.522	0.991	0.007
NY1	NY1	-9	2	2:68722529	2:68976050	68722529	68976050	253.522	259	0.979	0.996	0.004
NY1	NY1	-9	2	2:68977005	2:69208667	68977005	69208667	231.663	365	0.635	0.986	0.005
NY1	NY1	-9	2	2:73595421	2:73812994	73595421	73812994	217.574	49	4.44	1	0
NY1	NY1	-9	2	2:81511342	2:81792655	81511342	81792655	281.314	91	3.091	0.989	0.011
NY1	NY1	-9	2	2:86161377	2:86396288	86161377	86396288	234.912	74	3.174	0.973	0.014
NY1	NY1	-9	2	2:86894281	2:87136695	86894281	87136695	242.415	50	4.848	0.98	0.02
NY1	NY1	-9	2	2:87158086	2:87590523	87158086	87590523	432.438	148	2.922	0.986	0.014
NY1	NY1	-9	2	2:92995100	2:93681275	92995100	93681275	686.176	271	2.532	1	0
NY1	NY1	-9	2	2:98038261	2:98470639	98038261	98470639	432.379	605	0.715	0.993	0.007
NY1	NY1	-9	2	2:108576978	2:108778005	108576978	108778005	201.028	141	1.426	0.986	0.014
NY1	NY1	-9	2	2:123978138	2:124231140	123978138	124231140	253.003	374	0.676	0.987	0.011
NY1	NY1	-9	2	2:133837475	2:134174262	133837475	134174262	336.788	110	3.062	0.973	0.018
NY1	NY1	-9	2	2:143795809	2:144023711	143795809	144023711	227.903	82	2.779	0.976	0.012
NY1	NY1	-9	2	2:144151120	2:144538775	144151120	144538775	387.656	252	1.538	0.996	0.004
NY1	NY1	-9	3	3:1090395	3:2473430	1090395	2473430	1383.04	481	2.875	0.994	0.004
NY1	NY1	-9	3	3:2527888	3:3225832	2527888	3225832	697.945	425	1.642	0.993	0.007
NY1	NY1	-9	3	3:3226027	3:3692277	3226027	3692277	466.251	843	0.553	0.995	0.005
NY1	NY1	-9	3	3:29014251	3:29290990	29014251	29290990	276.74	126	2.196	0.992	0.008
NY1	NY1	-9	3	3:36773694	3:37213035	36773694	37213035	439.342	116	3.787	0.991	0.009
NY1	NY1	-9	3	3:49787994	3:50022039	49787994	50022039	234.046	104	2.25	0.99	0.01
NY1	NY1	-9	3	3:56644464	3:56857513	56644464	56857513	213.05	259	0.823	0.996	0.004
NY1	NY1	-9	3	3:57244958	3:58648278	57244958	58648278	1403.32	1877	0.748	0.996	0.003
NY1	NY1	-9	3	3:62010142	3:62273289	62010142	62273289	263.148	150	1.754	0.987	0.013
NY1	NY1	-9	3	3:71948819	3:72367098	71948819	72367098	418.28	312	1.341	0.984	0.013
NY1	NY1	-9	3	3:80910064	3:81299985	80910064	81299985	389.922	225	1.733	0.996	0.004
NY1	NY1	-9	3	3:110569288	3:110808520	110569288	110808520	239.233	77	3.107	0.948	0.026
NY1	NY1	-9	4	4:1270572	4:1718978	1270572	1718978	448.407	969	0.463	0.997	0.003
NY1	NY1	-9	4	4:10789008	4:10992043	10789008	10992043	203.036	693	0.293	0.993	0.006
NY1	NY1	-9	4	4:11204987	4:11456447	11204987	11456447	251.461	734	0.343	0.996	0.004
NY1	NY1	-9	4	4:23258047	4:23467828	23258047	23467828	209.782	256	0.819	0.992	0.008
NY1	NY1	-9	4	4:24923255	4:25142154	24923255	25142154	218.9	251	0.872	0.988	0.012
NY1	NY1	-9	4	4:27185215	4:28567042	27185215	28567042	1381.83	511	2.704	0.994	0.006
NY1	NY1	-9	4	4:33249887	4:33845930	33249887	33845930	596.044	1045	0.57	0.996	0.004
NY1	NY1	-9	4	4:62033681	4:62392477	62033681	62392477	358.797	182	1.971	0.989	0.005
NY1	NY1	-9	4	4:70045001	4:71049938	70045001	71049938	1004.94	509	1.974	0.992	0.008
NY1	NY1	-9	4	4:71191285	4:71504607	71191285	71504607	313.323	97	3.23	0.979	0.021
NY1	NY1	-9	4	4:79374285	4:79614836	79374285	79614836	240.552	486	0.495	0.992	0.008
NY1	NY1	-9	4	4:83624033	4:83834985	83624033	83834985	210.953	559	0.377	0.991	0.007
NY1	NY1	-9	4	4:88176380	4:88403212	88176380	88403212	226.833	394	0.576	0.997	0.003
NY1	NY1	-9	5	5:2258366	5:2521986	2258366	2521986	263.621	61	4.322	0.984	0.016
NY1	NY1	-9	5	5:4468767	5:4735782	4468767	4735782	267.016	158	1.69	0.987	0.006
NY1	NY1	-9	5	5:13171922	5:13393203	13171922	13393203	221.282	546	0.405	0.995	0.005
NY1	NY1	-9	5	5:22618442	5:22882468	22618442	22882468	264.027	50	5.281	1	0
NY1	NY1	-9	5	5:32950910	5:33189467	32950910	33189467	238.558	94	2.538	0.989	0.011
NY1	NY1	-9	5	5:41609592	5:41847478	41609592	41847478	237.887	102	2.332	0.98	0.02
NY1	NY1	-9	5	5:42637974	5:42905848	42637974	42905848	267.875	159	1.685	0.987	0.006
NY1	NY1	-9	5	5:45939683	5:46757146	45939683	46757146	817.464	1091	0.749	0.995	0.004
NY1	NY1	-9	5	5:46866097	5:48212804	46866097	48212804	1346.71	1100	1.224	0.991	0.009
NY1	NY1	-9	5	5:48699273	5:49258535	48699273	49258535	559.263	390	1.434	0.997	0.003
NY1	NY1	-9	5	5:49286163	5:49555863	49286163	49555863	269.701	190	1.419	0.995	0.005
NY1	NY1	-9	5	5:52131953	5:52561717	52131953	52561717	429.765	918	0.468	0.997	0.002
NY1	NY1	-9	5	5:52577628	5:53341880	52577628	53341880	764.253	2068	0.37	0.994	0.005
NY1	NY1	-9	6	6:14131102	6:14642374	14131102	14642374	511.273	152	3.364	0.98	0.013
NY1	NY1	-9	6	6:24989516	6:25198828	24989516	25198828	209.313	301	0.695	0.997	0.003
NY1	NY1	-9	6	6:33350602	6:33699882	33350602	33699882	349.281	929	0.376	0.996	0.004
NY1	NY1	-9	7	7:2184493	7:2489652	2184493	2489652	305.16	686	0.445	0.996	0.004
NY1	NY1	-9	7	7:2492209	7:2719967	2492209	2719967	227.759	323	0.705	1	0
NY1	NY1	-9	7	7:10696231	7:11053131	10696231	11053131	356.901	718	0.497	0.993	0.006
NY1	NY1	-9	7	7:13508448	7:13788522	13508448	13788522	280.075	595	0.471	0.998	0.002
NY1	NY1	-9	8	8:13052432	8:13336107	13052432	13336107	283.676	126	2.251	0.984	0.016
NY1	NY1	-9	8	8:13566942	8:14772629	13566942	14772629	1205.69	1397	0.863	0.994	0.005
NY1	NY1	-9	8	8:18574557	8:19194330	18574557	19194330	619.774	478	1.297	0.994	0.002
NY1	NY1	-9	9	9:6544508	9:6797391	6544508	6797391	252.884	209	1.21	0.995	0.005
NY1	NY1	-9	9	9:18957156	9:19316023	18957156	19316023	358.868	731	0.491	0.996	0.004
NY1	NY1	-9	9	9:21268050	9:21488323	21268050	21488323	220.274	436	0.505	0.991	0.009
NY1	NY1	-9	10	10:15083668	10:15288586	15083668	15288586	204.919	631	0.325	0.995	0.005
NY1	NY1	-9	10	10:16917661	10:17756831	16917661	17756831	839.171	1393	0.602	0.996	0.004
NY1	NY1	-9	11	11:4789777	11:5129544	4789777	5129544	339.768	230	1.477	0.991	0.009
NY1	NY1	-9	11	11:6529253	11:7078192	6529253	7078192	548.94	1451	0.378	0.996	0.004
NY1	NY1	-9	11	11:14299601	11:14535624	14299601	14535624	236.024	569	0.415	0.993	0.007
NY1	NY1	-9	12	12:11076269	12:11307333	11076269	11307333	231.065	451	0.512	0.996	0.004
NY1	NY1	-9	12	12:16843002	12:17129140	16843002	17129140	286.139	449	0.637	0.993	0.007
NY1	NY1	-9	13	13:8097521	13:8326199	8097521	8326199	228.679	460	0.497	0.998	0.002
NY1	NY1	-9	13	13:15707806	13:15953004	15707806	15953004	245.199	644	0.381	0.997	0.003
NY1	NY1	-9	13	13:18286307	13:18974487	18286307	18974487	688.181	452	1.523	0.996	0.004
NY1	NY1	-9	14	14:8340173	14:8864133	8340173	8864133	523.961	947	0.553	0.995	0.004
NY1	NY1	-9	14	14:9074718	14:9281291	9074718	9281291	206.574	278	0.743	0.989	0.011
NY1	NY1	-9	17	17:521295	17:732690	521295	732690	211.396	154	1.373	0.987	0.013
NY1	NY1	-9	17	17:4273794	17:4530482	4273794	4530482	256.689	547	0.469	0.995	0.005
NY1	NY1	-9	17	17:10046543	17:10754970	10046543	10754970	708.428	247	2.868	0.976	0.012
NY1	NY1	-9	19	19:3780944	19:4189538	3780944	4189538	408.595	1099	0.372	0.995	0.004
NY1	NY1	-9	20	20:144620	20:419749	144620	419749	275.13	63	4.367	0.984	0.016
NY1	NY1	-9	20	20:732092	20:976489	732092	976489	244.398	389	0.628	0.99	0.01
NY1	NY1	-9	20	20:13173028	20:13430764	13173028	13430764	257.737	128	2.014	0.992	0.008
NY1	NY1	-9	22	22:4363993	22:4709096	4363993	4709096	345.104	1013	0.341	0.994	0.003
NY2	NY2	-9	1	1:6610683	1:7033917	6610683	7033917	423.235	851	0.497	0.994	0.005
NY2	NY2	-9	1	1:7520781	1:7758340	7520781	7758340	237.56	528	0.45	0.998	0
NY2	NY2	-9	1	1:8498150	1:8843529	8498150	8843529	345.38	254	1.36	0.992	0.008
NY2	NY2	-9	1	1:9006714	1:9241766	9006714	9241766	235.053	71	3.311	0.986	0.014
NY2	NY2	-9	1	1:10495820	1:11482402	10495820	11482402	986.583	832	1.186	0.993	0.004
NY2	NY2	-9	1	1:13675073	1:13994719	13675073	13994719	319.647	472	0.677	0.994	0.004
NY2	NY2	-9	1	1:16913426	1:17128677	16913426	17128677	215.252	141	1.527	0.993	0.007
NY2	NY2	-9	1	1:18247172	1:18896827	18247172	18896827	649.656	287	2.264	0.99	0.01
NY2	NY2	-9	1	1:31115367	1:31725477	31115367	31725477	610.111	800	0.763	0.993	0.005
NY2	NY2	-9	1	1:36751323	1:37608536	36751323	37608536	857.214	745	1.151	0.996	0.003
NY2	NY2	-9	1	1:39502101	1:39916538	39502101	39916538	414.438	906	0.457	0.996	0.002
NY2	NY2	-9	1	1:49957714	1:50412844	49957714	50412844	455.131	829	0.549	0.999	0.001
NY2	NY2	-9	1	1:58650575	1:58876093	58650575	58876093	225.519	192	1.175	1	0
NY2	NY2	-9	1	1:83552063	1:83767542	83552063	83767542	215.48	215	1.002	0.995	0.005
NY2	NY2	-9	1	1:91962915	1:92245234	91962915	92245234	282.32	385	0.733	0.995	0.005
NY2	NY2	-9	1	1:98381274	1:98630075	98381274	98630075	248.802	113	2.202	0.982	0.018
NY2	NY2	-9	1	1:102871266	1:103128696	102871266	103128696	257.431	195	1.32	0.995	0.005
NY2	NY2	-9	1	1:105306393	1:105632114	105306393	105632114	325.722	632	0.515	0.997	0.003
NY2	NY2	-9	1	1:108028147	1:108345912	108028147	108345912	317.766	442	0.719	0.991	0.009
NY2	NY2	-9	1	1:116338699	1:116813074	116338699	116813074	474.376	530	0.895	0.994	0.006
NY2	NY2	-9	1	1:127123596	1:127518647	127123596	127518647	395.052	243	1.626	0.988	0.012
NY2	NY2	-9	1	1:127830613	1:128502042	127830613	128502042	671.43	192	3.497	0.984	0.016
NY2	NY2	-9	1	1:128537831	1:128783724	128537831	128783724	245.894	62	3.966	0.984	0.016
NY2	NY2	-9	1	1:133602763	1:134924172	133602763	134924172	1321.41	3510	0.376	0.994	0.005
NY2	NY2	-9	1	1:141941660	1:142570752	141941660	142570752	629.093	282	2.231	1	0
NY2	NY2	-9	1	1:143279033	1:143597065	143279033	143597065	318.033	95	3.348	0.968	0.011
NY2	NY2	-9	1	1:143606866	1:144059179	143606866	144059179	452.314	190	2.381	0.989	0.005
NY2	NY2	-9	1	1:149072086	1:149338825	149072086	149338825	266.74	147	1.815	0.986	0.014
NY2	NY2	-9	1	1:162021542	1:162241317	162021542	162241317	219.776	57	3.856	0.982	0.018
NY2	NY2	-9	1	1:162256745	1:162701158	162256745	162701158	444.414	102	4.357	0.98	0.02
NY2	NY2	-9	2	2:13219087	2:13483199	13219087	13483199	264.113	314	0.841	0.997	0.003
NY2	NY2	-9	2	2:14296809	2:14675833	14296809	14675833	379.025	931	0.407	0.995	0.003
NY2	NY2	-9	2	2:27434995	2:28022305	27434995	28022305	587.311	277	2.12	0.989	0.011
NY2	NY2	-9	2	2:38217539	2:38431007	38217539	38431007	213.469	289	0.739	0.997	0.003
NY2	NY2	-9	2	2:43402905	2:43776593	43402905	43776593	373.689	669	0.559	0.994	0.001
NY2	NY2	-9	2	2:44489791	2:44750594	44489791	44750594	260.804	904	0.289	0.992	0.002
NY2	NY2	-9	2	2:49459139	2:49734453	49459139	49734453	275.315	202	1.363	1	0
NY2	NY2	-9	2	2:49747628	2:50126561	49747628	50126561	378.934	279	1.358	0.993	0.007
NY2	NY2	-9	2	2:50262630	2:50730513	50262630	50730513	467.884	75	6.238	0.973	0.027
NY2	NY2	-9	2	2:67383580	2:67604995	67383580	67604995	221.416	738	0.3	0.991	0.004
NY2	NY2	-9	2	2:95358357	2:95605853	95358357	95605853	247.497	75	3.3	0.987	0.013
NY2	NY2	-9	2	2:103606738	2:103866162	103606738	103866162	259.425	432	0.601	0.998	0.002
NY2	NY2	-9	2	2:109038229	2:109281798	109038229	109281798	243.57	122	1.996	0.992	0.008
NY2	NY2	-9	2	2:109572967	2:109815775	109572967	109815775	242.809	162	1.499	0.988	0.006
NY2	NY2	-9	2	2:113279965	2:114321804	113279965	114321804	1041.84	1269	0.821	0.994	0.006
NY2	NY2	-9	2	2:114569725	2:114923314	114569725	114923314	353.59	665	0.532	0.997	0.003
NY2	NY2	-9	2	2:116922518	2:117179864	116922518	117179864	257.347	691	0.372	0.997	0.003
NY2	NY2	-9	2	2:119466485	2:119894156	119466485	119894156	427.672	267	1.602	0.985	0.015
NY2	NY2	-9	2	2:119943840	2:120220257	119943840	120220257	276.418	193	1.432	0.99	0.01
NY2	NY2	-9	2	2:135040120	2:135256897	135040120	135256897	216.778	199	1.089	0.995	0.005
NY2	NY2	-9	2	2:141208663	2:141460071	141208663	141460071	251.409	133	1.89	0.977	0.023
NY2	NY2	-9	2	2:144979056	2:145194062	144979056	145194062	215.007	207	1.039	0.981	0.019
NY2	NY2	-9	2	2:146885749	2:147336209	146885749	147336209	450.461	207	2.176	0.995	0.005
NY2	NY2	-9	3	3:2683598	3:2948582	2683598	2948582	264.985	115	2.304	1	0
NY2	NY2	-9	3	3:29485760	3:29766950	29485760	29766950	281.191	408	0.689	0.988	0.01
NY2	NY2	-9	3	3:36918069	3:37169219	36918069	37169219	251.151	64	3.924	0.984	0.016
NY2	NY2	-9	3	3:40197116	3:40490410	40197116	40490410	293.295	598	0.49	0.995	0.005
NY2	NY2	-9	3	3:60589123	3:60804485	60589123	60804485	215.363	85	2.534	0.976	0.024
NY2	NY2	-9	3	3:68527825	3:68862124	68527825	68862124	334.3	517	0.647	0.994	0.006
NY2	NY2	-9	3	3:79923492	3:80554772	79923492	80554772	631.281	810	0.779	0.999	0.001
NY2	NY2	-9	3	3:110522671	3:110808096	110522671	110808096	285.426	88	3.243	0.989	0.011
NY2	NY2	-9	4	4:4170737	4:4400523	4170737	4400523	229.787	562	0.409	0.995	0.004
NY2	NY2	-9	4	4:26336614	4:26544860	26336614	26544860	208.247	137	1.52	1	0
NY2	NY2	-9	4	4:27782754	4:28242062	27782754	28242062	459.309	154	2.983	0.987	0.013
NY2	NY2	-9	4	4:34357420	4:34720403	34357420	34720403	362.984	711	0.511	0.993	0.006
NY2	NY2	-9	4	4:64618141	4:64852916	64618141	64852916	234.776	235	0.999	0.991	0.009
NY2	NY2	-9	4	4:69991819	4:70549059	69991819	70549059	557.241	351	1.588	0.989	0.011
NY2	NY2	-9	4	4:70644071	4:71032146	70644071	71032146	388.076	165	2.352	0.988	0.012
NY2	NY2	-9	4	4:71201976	4:71524717	71201976	71524717	322.742	98	3.293	0.98	0.02
NY2	NY2	-9	4	4:90745985	4:90995859	90745985	90995859	249.875	223	1.121	0.996	0.004
NY2	NY2	-9	5	5:23577220	5:24021023	23577220	24021023	443.804	795	0.558	0.994	0.006
NY2	NY2	-9	5	5:39916872	5:40124820	39916872	40124820	207.949	185	1.124	1	0
NY2	NY2	-9	5	5:41444025	5:41775510	41444025	41775510	331.486	184	1.802	0.995	0.005
NY2	NY2	-9	5	5:41779043	5:42310977	41779043	42310977	531.935	143	3.72	0.993	0.007
NY2	NY2	-9	5	5:42416565	5:42849124	42416565	42849124	432.56	224	1.931	0.996	0.004
NY2	NY2	-9	5	5:46192839	5:47196968	46192839	47196968	1004.13	1063	0.945	0.996	0.003
NY2	NY2	-9	5	5:59541691	5:59804581	59541691	59804581	262.891	148	1.776	0.993	0.007
NY2	NY2	-9	6	6:3001834	6:3228832	3001834	3228832	226.999	630	0.36	0.997	0.003
NY2	NY2	-9	6	6:10501387	6:10737993	10501387	10737993	236.607	333	0.711	1	0
NY2	NY2	-9	6	6:15289266	6:15575311	15289266	15575311	286.046	205	1.395	0.99	0.01
NY2	NY2	-9	6	6:20010241	6:20237844	20010241	20237844	227.604	195	1.167	0.99	0.01
NY2	NY2	-9	6	6:21530059	6:21956940	21530059	21956940	426.882	471	0.906	0.996	0.002
NY2	NY2	-9	6	6:22237812	6:22562018	22237812	22562018	324.207	250	1.297	0.992	0.008
NY2	NY2	-9	6	6:23001931	6:23340041	23001931	23340041	338.111	994	0.34	0.997	0.003
NY2	NY2	-9	7	7:24916658	7:25118755	24916658	25118755	202.098	106	1.907	0.981	0.019
NY2	NY2	-9	8	8:493249	8:1048128	493249	1048128	554.88	97	5.72	0.979	0.021
NY2	NY2	-9	8	8:9830534	8:10224837	9830534	10224837	394.304	114	3.459	0.982	0.018
NY2	NY2	-9	8	8:26330438	8:27026742	26330438	27026742	696.305	981	0.71	0.994	0.005
NY2	NY2	-9	8	8:29962016	8:30191965	29962016	30191965	229.95	104	2.211	0.99	0.01
NY2	NY2	-9	9	9:20058743	9:20401075	20058743	20401075	342.333	633	0.541	0.998	0.002
NY2	NY2	-9	10	10:8197239	10:9152229	8197239	9152229	954.991	820	1.165	0.996	0.002
NY2	NY2	-9	10	10:15897683	10:16469823	15897683	16469823	572.141	873	0.655	0.991	0.005
NY2	NY2	-9	10	10:19887085	10:20157115	19887085	20157115	270.031	730	0.37	0.995	0.005
NY2	NY2	-9	11	11:3301568	11:3685313	3301568	3685313	383.746	65	5.904	0.985	0.015
NY2	NY2	-9	11	11:4706894	11:5155584	4706894	5155584	448.691	385	1.165	0.992	0.008
NY2	NY2	-9	13	13:1857510	13:2077346	1857510	2077346	219.837	59	3.726	0.983	0.017
NY2	NY2	-9	13	13:4595708	13:5103943	4595708	5103943	508.236	653	0.778	0.995	0.003
NY2	NY2	-9	14	14:2114753	14:2343433	2114753	2343433	228.681	504	0.454	0.994	0.004
NY2	NY2	-9	14	14:13222085	14:13426467	13222085	13426467	204.383	927	0.22	0.998	0.002
NY2	NY2	-9	15	15:4232977	15:4483138	4232977	4483138	250.162	120	2.085	0.975	0.025
NY2	NY2	-9	19	19:7258192	19:7562693	7258192	7562693	304.502	680	0.448	0.993	0.006
NY2	NY2	-9	20	20:13326851	20:13894163	13326851	13894163	567.313	99	5.73	0.98	0.02
NY3	NY3	-9	1	1:2010363	1:2213412	2010363	2213412	203.05	408	0.498	0.998	0.002
NY3	NY3	-9	1	1:8498150	1:8840393	8498150	8840393	342.244	251	1.364	0.996	0.004
NY3	NY3	-9	1	1:9006714	1:9241766	9006714	9241766	235.053	71	3.311	0.986	0.014
NY3	NY3	-9	1	1:10495820	1:11171202	10495820	11171202	675.383	484	1.395	0.996	0.004
NY3	NY3	-9	1	1:14698890	1:14926983	14698890	14926983	228.094	359	0.635	0.994	0.006
NY3	NY3	-9	1	1:23130521	1:23524089	23130521	23524089	393.569	798	0.493	0.999	0
NY3	NY3	-9	1	1:32051777	1:32533189	32051777	32533189	481.413	287	1.677	0.997	0.003
NY3	NY3	-9	1	1:32739261	1:32949778	32739261	32949778	210.518	108	1.949	0.991	0.009
NY3	NY3	-9	1	1:32956832	1:33429537	32956832	33429537	472.706	730	0.648	0.999	0.001
NY3	NY3	-9	1	1:48606024	1:49275981	48606024	49275981	669.958	1030	0.65	0.997	0.003
NY3	NY3	-9	1	1:57753248	1:58201770	57753248	58201770	448.523	274	1.637	0.989	0.011
NY3	NY3	-9	1	1:66986038	1:67258462	66986038	67258462	272.425	635	0.429	0.995	0.002
NY3	NY3	-9	1	1:67274605	1:67673676	67274605	67673676	399.072	914	0.437	0.996	0.004
NY3	NY3	-9	1	1:72257141	1:72587165	72257141	72587165	330.025	117	2.821	0.991	0.009
NY3	NY3	-9	1	1:84579063	1:84964995	84579063	84964995	385.933	1059	0.364	0.998	0.002
NY3	NY3	-9	1	1:98863516	1:99291715	98863516	99291715	428.2	234	1.83	0.996	0.004
NY3	NY3	-9	1	1:109598320	1:109861913	109598320	109861913	263.594	430	0.613	0.995	0.005
NY3	NY3	-9	1	1:118548589	1:118791040	118548589	118791040	242.452	96	2.526	0.979	0.021
NY3	NY3	-9	1	1:135517348	1:136372480	135517348	136372480	855.133	715	1.196	0.996	0.004
NY3	NY3	-9	1	1:136372984	1:136808250	136372984	136808250	435.267	1138	0.382	0.998	0.001
NY3	NY3	-9	1	1:138232301	1:138514180	138232301	138514180	281.88	808	0.349	0.995	0.004
NY3	NY3	-9	1	1:149928167	1:150242262	149928167	150242262	314.096	84	3.739	0.988	0.012
NY3	NY3	-9	1	1:150296606	1:150532988	150296606	150532988	236.383	92	2.569	0.978	0.022
NY3	NY3	-9	1	1:162141476	1:162660598	162141476	162660598	519.123	116	4.475	0.983	0.017
NY3	NY3	-9	1	1:162914949	1:163193399	162914949	163193399	278.451	145	1.92	0.979	0.014
NY3	NY3	-9	1	1:166001797	1:166217364	166001797	166217364	215.568	65	3.316	0.985	0.015
NY3	NY3	-9	1	1:184362070	1:184630667	184362070	184630667	268.598	250	1.074	1	0
NY3	NY3	-9	1	1:184633519	1:185690438	184633519	185690438	1056.92	741	1.426	0.991	0.008
NY3	NY3	-9	1	1:185693297	1:185991849	185693297	185991849	298.553	270	1.106	0.993	0.004
NY3	NY3	-9	1	1:186094049	1:186335788	186094049	186335788	241.74	334	0.724	0.997	0
NY3	NY3	-9	2	2:1023263	2:1238576	1023263	1238576	215.314	455	0.473	0.993	0.007
NY3	NY3	-9	2	2:18823041	2:19036785	18823041	19036785	213.745	129	1.657	0.992	0.008
NY3	NY3	-9	2	2:26711528	2:27993153	26711528	27993153	1281.63	620	2.067	0.997	0.003
NY3	NY3	-9	2	2:46030530	2:46252524	46030530	46252524	221.995	436	0.509	0.998	0.002
NY3	NY3	-9	2	2:49501912	2:49734897	49501912	49734897	232.986	154	1.513	0.994	0.006
NY3	NY3	-9	2	2:78675320	2:79113968	78675320	79113968	438.649	310	1.415	0.99	0.01
NY3	NY3	-9	2	2:86382976	2:87164094	86382976	87164094	781.119	172	4.541	0.983	0.017
NY3	NY3	-9	2	2:87171258	2:87738743	87171258	87738743	567.486	189	3.003	0.979	0.021
NY3	NY3	-9	2	2:94750842	2:94973149	94750842	94973149	222.308	78	2.85	0.987	0.013
NY3	NY3	-9	2	2:98128642	2:98368716	98128642	98368716	240.075	326	0.736	0.994	0.003
NY3	NY3	-9	2	2:108976021	2:109258196	108976021	109258196	282.176	153	1.844	0.993	0.007
NY3	NY3	-9	2	2:118675395	2:118910994	118675395	118910994	235.6	66	3.57	0.985	0.015
NY3	NY3	-9	2	2:124232194	2:124563825	124232194	124563825	331.632	589	0.563	1	0
NY3	NY3	-9	2	2:138752262	2:139754747	138752262	139754747	1002.49	1185	0.846	0.997	0.003
NY3	NY3	-9	2	2:141260322	2:141475662	141260322	141475662	215.341	98	2.197	0.99	0.01
NY3	NY3	-9	2	2:147158550	2:147375094	147158550	147375094	216.545	84	2.578	0.988	0.012
NY3	NY3	-9	3	3:18579311	3:18791984	18579311	18791984	212.674	464	0.458	0.996	0.004
NY3	NY3	-9	3	3:24255428	3:24534197	24255428	24534197	278.77	214	1.303	0.995	0.005
NY3	NY3	-9	3	3:29407096	3:29733222	29407096	29733222	326.127	477	0.684	0.998	0.002
NY3	NY3	-9	3	3:32836738	3:33153765	32836738	33153765	317.028	309	1.026	1	0
NY3	NY3	-9	3	3:36295247	3:37445083	36295247	37445083	1149.84	491	2.342	0.988	0.012
NY3	NY3	-9	3	3:49817354	3:50022657	49817354	50022657	205.304	82	2.504	1	0
NY3	NY3	-9	3	3:50028707	3:50708928	50028707	50708928	680.222	647	1.051	0.997	0.003
NY3	NY3	-9	3	3:57265020	3:57705001	57265020	57705001	439.982	710	0.62	0.996	0.003
NY3	NY3	-9	3	3:61849873	3:62480409	61849873	62480409	630.537	408	1.545	0.993	0.002
NY3	NY3	-9	3	3:71768097	3:72529191	71768097	72529191	761.095	777	0.98	0.996	0.003
NY3	NY3	-9	3	3:81567801	3:81927999	81567801	81927999	360.199	383	0.94	0.997	0.003
NY3	NY3	-9	3	3:92549148	3:92766422	92549148	92766422	217.275	239	0.909	0.992	0.004
NY3	NY3	-9	3	3:92774101	3:93176828	92774101	93176828	402.728	331	1.217	0.991	0
NY3	NY3	-9	3	3:107878199	3:108214902	107878199	108214902	336.704	452	0.745	0.993	0.007
NY3	NY3	-9	3	3:109876041	3:110349707	109876041	110349707	473.667	576	0.822	0.991	0.009
NY3	NY3	-9	4	4:21611629	4:22024791	21611629	22024791	413.163	498	0.83	0.996	0.002
NY3	NY3	-9	4	4:22566774	4:22772362	22566774	22772362	205.589	116	1.772	1	0
NY3	NY3	-9	4	4:22775532	4:23105687	22775532	23105687	330.156	167	1.977	1	0
NY3	NY3	-9	4	4:23106543	4:23344982	23106543	23344982	238.44	197	1.21	0.99	0.01
NY3	NY3	-9	4	4:27245644	4:27887704	27245644	27887704	642.061	230	2.792	0.978	0.022
NY3	NY3	-9	4	4:51220985	4:51801695	51220985	51801695	580.711	1136	0.511	0.997	0.002
NY3	NY3	-9	4	4:56151111	4:56372781	56151111	56372781	221.671	492	0.451	0.998	0.002
NY3	NY3	-9	4	4:56582814	4:56813116	56582814	56813116	230.303	189	1.219	0.995	0.005
NY3	NY3	-9	4	4:57435599	4:59575440	57435599	59575440	2139.84	3641	0.588	0.998	0.001
NY3	NY3	-9	4	4:59575929	4:59976673	59575929	59976673	400.745	950	0.422	0.991	0.003
NY3	NY3	-9	4	4:59980881	4:61311272	59980881	61311272	1330.39	2568	0.518	0.998	0.001
NY3	NY3	-9	4	4:61312190	4:62036433	61312190	62036433	724.244	604	1.199	0.993	0.003
NY3	NY3	-9	4	4:62039077	4:66173338	62039077	66173338	4134.26	5446	0.759	0.997	0.001
NY3	NY3	-9	4	4:70205213	4:71049938	70205213	71049938	844.726	378	2.235	0.992	0.008
NY3	NY3	-9	4	4:71068201	4:71504607	71068201	71504607	436.407	126	3.464	0.984	0.016
NY3	NY3	-9	4	4:78814374	4:79201140	78814374	79201140	386.767	315	1.228	0.99	0.006
NY3	NY3	-9	4	4:81414542	4:81720900	81414542	81720900	306.359	211	1.452	1	0
NY3	NY3	-9	4	4:85045521	4:85405613	85045521	85405613	360.093	1080	0.333	0.998	0.002
NY3	NY3	-9	4	4:87228624	4:88544363	87228624	88544363	1315.74	1958	0.672	0.997	0.002
NY3	NY3	-9	4	4:88744411	4:89713376	88744411	89713376	968.966	3002	0.323	0.998	0.002
NY3	NY3	-9	5	5:2258366	5:2744157	2258366	2744157	485.792	79	6.149	0.987	0.013
NY3	NY3	-9	5	5:4283012	5:4735782	4283012	4735782	452.771	202	2.241	0.985	0.01
NY3	NY3	-9	5	5:14858846	5:15137583	14858846	15137583	278.738	252	1.106	0.996	0.004
NY3	NY3	-9	5	5:17546998	5:17785112	17546998	17785112	238.115	533	0.447	1	0
NY3	NY3	-9	5	5:38788828	5:39014636	38788828	39014636	225.809	259	0.872	0.996	0.004
NY3	NY3	-9	5	5:40321834	5:40563974	40321834	40563974	242.141	124	1.953	0.992	0.008
NY3	NY3	-9	5	5:42362173	5:42778487	42362173	42778487	416.315	198	2.103	0.985	0.015
NY3	NY3	-9	5	5:45219372	5:46651201	45219372	46651201	1431.83	1939	0.738	0.998	0.002
NY3	NY3	-9	5	5:59282286	5:59804581	59282286	59804581	522.296	491	1.064	0.994	0.006
NY3	NY3	-9	6	6:2516449	6:2899900	2516449	2899900	383.452	1135	0.338	0.997	0.002
NY3	NY3	-9	6	6:2900447	6:3279031	2900447	3279031	378.585	1162	0.326	0.998	0.002
NY3	NY3	-9	6	6:19312890	6:19773250	19312890	19773250	460.361	508	0.906	0.996	0.004
NY3	NY3	-9	6	6:20010241	6:20237358	20010241	20237358	227.118	192	1.183	0.99	0.01
NY3	NY3	-9	6	6:25998413	6:26448683	25998413	26448683	450.271	692	0.651	0.999	0.001
NY3	NY3	-9	6	6:35113567	6:36360534	35113567	36360534	1246.97	2716	0.459	0.997	0.003
NY3	NY3	-9	7	7:6469892	7:6889101	6469892	6889101	419.21	186	2.254	0.989	0.011
NY3	NY3	-9	7	7:19322341	7:19684385	19322341	19684385	362.045	223	1.624	0.987	0.013
NY3	NY3	-9	7	7:19732198	7:20082206	19732198	20082206	350.009	438	0.799	1	0
NY3	NY3	-9	7	7:29360362	7:29665799	29360362	29665799	305.438	605	0.505	0.997	0.003
NY3	NY3	-9	8	8:416384	8:1622969	416384	1622969	1206.59	538	2.243	0.993	0.007
NY3	NY3	-9	8	8:2981385	8:3508308	2981385	3508308	526.924	724	0.728	0.997	0.003
NY3	NY3	-9	8	8:3508476	8:3835420	3508476	3835420	326.945	645	0.507	0.997	0.003
NY3	NY3	-9	8	8:12178410	8:12977656	12178410	12977656	799.247	185	4.32	0.984	0.016
NY3	NY3	-9	8	8:14348338	8:14746778	14348338	14746778	398.441	473	0.842	0.996	0.004
NY3	NY3	-9	8	8:20013661	8:20314834	20013661	20314834	301.174	747	0.403	0.996	0.004
NY3	NY3	-9	9	9:810806	9:1179396	810806	1179396	368.591	120	3.072	0.975	0.025
NY3	NY3	-9	9	9:9676648	9:10057589	9676648	10057589	380.942	355	1.073	0.992	0.008
NY3	NY3	-9	9	9:23660691	9:24124885	23660691	24124885	464.195	339	1.369	0.994	0.006
NY3	NY3	-9	10	10:8774694	10:9026489	8774694	9026489	251.796	111	2.268	0.982	0.018
NY3	NY3	-9	11	11:2169588	11:2659688	2169588	2659688	490.101	219	2.238	0.991	0.009
NY3	NY3	-9	11	11:3302602	11:4205022	3302602	4205022	902.421	300	3.008	1	0
NY3	NY3	-9	11	11:8524105	11:8829470	8524105	8829470	305.366	787	0.388	0.999	0.001
NY3	NY3	-9	11	11:19572720	11:19948308	19572720	19948308	375.589	86	4.367	0.988	0.012
NY3	NY3	-9	13	13:6990222	13:7228289	6990222	7228289	238.068	258	0.923	0.992	0.008
NY3	NY3	-9	15	15:3397283	15:4029221	3397283	4029221	631.939	522	1.211	0.996	0.004
NY3	NY3	-9	15	15:6395364	15:6736765	6395364	6736765	341.402	614	0.556	0.995	0.003
NY3	NY3	-9	19	19:9136717	19:9727978	9136717	9727978	591.262	157	3.766	0.994	0.006
NY3	NY3	-9	20	20:6881054	20:7595970	6881054	7595970	714.917	772	0.926	0.999	0.001
NY3	NY3	-9	24	24:866384	24:1444693	866384	1444693	578.31	1172	0.493	0.995	0.005
NY3	NY3	-9	27	27:2254086	27:2522888	2254086	2522888	268.803	873	0.308	0.995	0.003
NY3	NY3	-9	27	27:2523303	27:2948706	2523303	2948706	425.404	1177	0.361	0.998	0.002
NY3	NY3	-9	33	33:3153695	33:3367120	3153695	3367120	213.426	251	0.85	0.992	0.008
NY3	NY3	-9	33	33:5600464	33:5850211	5600464	5850211	249.748	182	1.372	0.995	0.005
NY4	NY4	-9	1	1:3611863	1:4004166	3611863	4004166	392.304	815	0.481	0.989	0.004
NY4	NY4	-9	1	1:10118683	1:10343416	10118683	10343416	224.734	128	1.756	1	0
NY4	NY4	-9	1	1:10495820	1:11171202	10495820	11171202	675.383	484	1.395	0.994	0.004
NY4	NY4	-9	1	1:11172272	1:11481863	11172272	11481863	309.592	341	0.908	0.994	0.006
NY4	NY4	-9	1	1:32339234	1:32671394	32339234	32671394	332.161	167	1.989	0.976	0.018
NY4	NY4	-9	1	1:32956832	1:33237357	32956832	33237357	280.526	443	0.633	0.995	0.005
NY4	NY4	-9	1	1:41896494	1:42189731	41896494	42189731	293.238	62	4.73	0.984	0.016
NY4	NY4	-9	1	1:48482870	1:48759740	48482870	48759740	276.871	424	0.653	0.998	0.002
NY4	NY4	-9	1	1:73837498	1:74435249	73837498	74435249	597.752	97	6.162	0.979	0.021
NY4	NY4	-9	1	1:74854302	1:75323085	74854302	75323085	468.784	63	7.441	0.984	0.016
NY4	NY4	-9	1	1:90028606	1:90255935	90028606	90255935	227.33	390	0.583	0.995	0.003
NY4	NY4	-9	1	1:96725881	1:97093990	96725881	97093990	368.11	189	1.948	0.989	0.005
NY4	NY4	-9	1	1:97675113	1:97946809	97675113	97946809	271.697	240	1.132	0.996	0.004
NY4	NY4	-9	1	1:98861755	1:102126065	98861755	102126065	3264.31	3113	1.049	0.996	0.001
NY4	NY4	-9	1	1:103378017	1:103582097	103378017	103582097	204.081	109	1.872	0.982	0.009
NY4	NY4	-9	1	1:140887146	1:141097301	140887146	141097301	210.156	162	1.297	0.994	0.006
NY4	NY4	-9	1	1:141988569	1:142354898	141988569	142354898	366.33	144	2.544	1	0
NY4	NY4	-9	1	1:143538316	1:143756034	143538316	143756034	217.719	70	3.11	0.957	0.029
NY4	NY4	-9	1	1:151643941	1:152288655	151643941	152288655	644.715	254	2.538	0.98	0.02
NY4	NY4	-9	1	1:152291404	1:153047587	152291404	153047587	756.184	299	2.529	0.98	0.017
NY4	NY4	-9	1	1:153197295	1:153547392	153197295	153547392	350.098	192	1.823	0.99	0.01
NY4	NY4	-9	1	1:153865823	1:154484085	153865823	154484085	618.263	711	0.87	0.994	0.003
NY4	NY4	-9	1	1:172534711	1:172783808	172534711	172783808	249.098	622	0.4	0.998	0.002
NY4	NY4	-9	1	1:173996540	1:174221317	173996540	174221317	224.778	514	0.437	0.998	0.002
NY4	NY4	-9	2	2:35404116	2:35629975	35404116	35629975	225.86	77	2.933	0.961	0.026
NY4	NY4	-9	2	2:35805229	2:36194843	35805229	36194843	389.615	280	1.391	0.989	0.007
NY4	NY4	-9	2	2:37636557	2:38893611	37636557	38893611	1257.06	2415	0.521	0.997	0.002
NY4	NY4	-9	2	2:50048297	2:50713367	50048297	50713367	665.071	157	4.236	0.987	0.013
NY4	NY4	-9	2	2:56365938	2:56813507	56365938	56813507	447.57	1007	0.444	0.995	0
NY4	NY4	-9	2	2:68727225	2:68976093	68727225	68976093	248.869	252	0.988	1	0
NY4	NY4	-9	2	2:73291498	2:73832967	73291498	73832967	541.47	135	4.011	0.993	0.007
NY4	NY4	-9	2	2:77816372	2:78084404	77816372	78084404	268.033	239	1.121	0.992	0.008
NY4	NY4	-9	2	2:83075876	2:83377255	83075876	83377255	301.38	278	1.084	0.993	0.004
NY4	NY4	-9	2	2:86150271	2:86422499	86150271	86422499	272.229	93	2.927	0.989	0.011
NY4	NY4	-9	2	2:88031024	2:88492205	88031024	88492205	461.182	479	0.963	0.998	0.002
NY4	NY4	-9	2	2:94026666	2:94637256	94026666	94637256	610.591	240	2.544	0.983	0.013
NY4	NY4	-9	2	2:94750842	2:94968638	94750842	94968638	217.797	77	2.829	0.987	0.013
NY4	NY4	-9	2	2:95320973	2:95678498	95320973	95678498	357.526	108	3.31	0.991	0.009
NY4	NY4	-9	2	2:108576978	2:108830733	108576978	108830733	253.756	191	1.329	0.984	0.01
NY4	NY4	-9	2	2:115600021	2:115955081	115600021	115955081	355.061	463	0.767	0.991	0.002
NY4	NY4	-9	2	2:116005640	2:116221048	116005640	116221048	215.409	209	1.031	0.976	0.01
NY4	NY4	-9	2	2:127271546	2:127891731	127271546	127891731	620.186	1274	0.487	0.997	0.001
NY4	NY4	-9	2	2:132751615	2:133014056	132751615	133014056	262.442	125	2.1	0.984	0.016
NY4	NY4	-9	2	2:140270472	2:141358559	140270472	141358559	1088.09	1002	1.086	0.998	0.002
NY4	NY4	-9	2	2:143338468	2:143711290	143338468	143711290	372.823	108	3.452	0.981	0.019
NY4	NY4	-9	2	2:143853357	2:144057198	143853357	144057198	203.842	79	2.58	0.975	0.025
NY4	NY4	-9	2	2:145486133	2:145752822	145486133	145752822	266.69	457	0.584	0.989	0.007
NY4	NY4	-9	3	3:29055509	3:29283776	29055509	29283776	228.268	95	2.403	1	0
NY4	NY4	-9	3	3:29487926	3:29852205	29487926	29852205	364.28	593	0.614	0.995	0.003
NY4	NY4	-9	3	3:35323955	3:35784285	35323955	35784285	460.331	727	0.633	0.996	0.004
NY4	NY4	-9	3	3:43961654	3:44824437	43961654	44824437	862.784	1329	0.649	0.987	0.002
NY4	NY4	-9	3	3:57264537	3:57705001	57264537	57705001	440.465	711	0.62	0.996	0.001
NY4	NY4	-9	3	3:60508090	3:60891076	60508090	60891076	382.987	182	2.104	0.989	0.011
NY4	NY4	-9	3	3:64211206	3:64427317	64211206	64427317	216.112	50	4.322	1	0
NY4	NY4	-9	3	3:74099923	3:74308661	74099923	74308661	208.739	86	2.427	0.977	0.023
NY4	NY4	-9	3	3:83198063	3:83942178	83198063	83942178	744.116	394	1.889	0.992	0.008
NY4	NY4	-9	3	3:83961673	3:84794783	83961673	84794783	833.111	247	3.373	0.988	0.012
NY4	NY4	-9	3	3:89654847	3:89964802	89654847	89964802	309.956	139	2.23	0.971	0.014
NY4	NY4	-9	3	3:93159945	3:94809742	93159945	94809742	1649.8	1691	0.976	0.996	0.001
NY4	NY4	-9	3	3:94819032	3:95133808	94819032	95133808	314.777	371	0.848	1	0
NY4	NY4	-9	3	3:103151198	3:103367474	103151198	103367474	216.277	141	1.534	0.986	0.014
NY4	NY4	-9	3	3:105782320	3:106125496	105782320	106125496	343.177	758	0.453	0.995	0.003
NY4	NY4	-9	3	3:106125751	3:106359784	106125751	106359784	234.034	486	0.482	1	0
NY4	NY4	-9	3	3:107384250	3:107610023	107384250	107610023	225.774	754	0.299	0.996	0
NY4	NY4	-9	4	4:7572888	4:7847776	7572888	7847776	274.889	359	0.766	0.992	0.003
NY4	NY4	-9	4	4:24913137	4:25128476	24913137	25128476	215.34	233	0.924	0.983	0.017
NY4	NY4	-9	4	4:61471777	4:61723519	61471777	61723519	251.743	211	1.193	0.995	0.005
NY4	NY4	-9	4	4:66934628	4:67206539	66934628	67206539	271.912	213	1.277	0.991	0.009
NY4	NY4	-9	4	4:72669017	4:72952898	72669017	72952898	283.882	124	2.289	0.984	0.016
NY4	NY4	-9	4	4:81119277	4:81350841	81119277	81350841	231.565	118	1.962	0.983	0.017
NY4	NY4	-9	5	5:11147436	5:11451480	11147436	11451480	304.045	437	0.696	0.993	0.005
NY4	NY4	-9	5	5:29862178	5:30259428	29862178	30259428	397.251	401	0.991	0.99	0.005
NY4	NY4	-9	5	5:35672000	5:35909655	35672000	35909655	237.656	177	1.343	0.989	0.011
NY4	NY4	-9	5	5:41170090	5:41389591	41170090	41389591	219.502	155	1.416	0.974	0
NY4	NY4	-9	5	5:51641653	5:51889364	51641653	51889364	247.712	432	0.573	0.995	0.002
NY4	NY4	-9	6	6:11484792	6:11765261	11484792	11765261	280.47	403	0.696	1	0
NY4	NY4	-9	6	6:11840552	6:12347494	11840552	12347494	506.943	752	0.674	0.999	0.001
NY4	NY4	-9	6	6:16720817	6:17043683	16720817	17043683	322.867	463	0.697	0.994	0.002
NY4	NY4	-9	6	6:19203346	6:19408072	19203346	19408072	204.727	101	2.027	0.98	0.02
NY4	NY4	-9	6	6:28713894	6:28932082	28713894	28932082	218.189	379	0.576	0.995	0.003
NY4	NY4	-9	7	7:13895390	7:14505379	13895390	14505379	609.99	1174	0.52	0.997	0.001
NY4	NY4	-9	7	7:19354984	7:19730189	19354984	19730189	375.206	237	1.583	0.996	0.004
NY4	NY4	-9	8	8:666231	8:1106019	666231	1106019	439.789	105	4.188	0.981	0.019
NY4	NY4	-9	8	8:1122400	8:1329395	1122400	1329395	206.996	91	2.275	0.978	0.022
NY4	NY4	-9	8	8:12178410	8:12977656	12178410	12977656	799.247	185	4.32	0.984	0.016
NY4	NY4	-9	8	8:17597795	8:19254044	17597795	19254044	1656.25	1450	1.142	0.995	0.001
NY4	NY4	-9	8	8:29629542	8:29910857	29629542	29910857	281.316	248	1.134	0.988	0.008
NY4	NY4	-9	9	9:19228615	9:19478779	19228615	19478779	250.165	518	0.483	0.994	0.004
NY4	NY4	-9	10	10:5692969	10:5911290	5692969	5911290	218.322	217	1.006	0.986	0.014
NY4	NY4	-9	10	10:9724705	10:11275635	9724705	11275635	1550.93	2429	0.639	0.995	0.002
NY4	NY4	-9	10	10:16357001	10:16725821	16357001	16725821	368.821	423	0.872	0.993	0.005
NY4	NY4	-9	11	11:1934734	11:2427067	1934734	2427067	492.334	528	0.932	0.994	0.002
NY4	NY4	-9	13	13:6269114	13:7404007	6269114	7404007	1134.89	1376	0.825	0.996	0.002
NY4	NY4	-9	13	13:7404725	13:7680238	7404725	7680238	275.514	719	0.383	0.994	0.003
NY4	NY4	-9	15	15:309133	15:867478	309133	867478	558.346	111	5.03	0.982	0.009
NY4	NY4	-9	15	15:3810128	15:4032275	3810128	4032275	222.148	214	1.038	0.986	0.005
NY4	NY4	-9	17	17:7666593	17:7903752	7666593	7903752	237.16	584	0.406	0.997	0.002
NY4	NY4	-9	19	19:9727978	19:10093547	9727978	10093547	365.57	55	6.647	0.982	0.018
NY4	NY4	-9	20	20:1027268	20:1348546	1027268	1348546	321.279	750	0.428	0.996	0.001
NY4	NY4	-9	20	20:3121066	20:3419128	3121066	3419128	298.063	1004	0.297	0.996	0.001
NY4	NY4	-9	20	20:13084866	20:13894064	13084866	13894064	809.199	301	2.688	0.997	0.003
NY5	NY5	-9	1	1:6693769	1:7414602	6693769	7414602	720.834	1418	0.508	0.992	0.005
NY5	NY5	-9	1	1:8498150	1:8838531	8498150	8838531	340.382	249	1.367	0.984	0.008
NY5	NY5	-9	1	1:9006714	1:9241766	9006714	9241766	235.053	71	3.311	0.972	0.014
NY5	NY5	-9	1	1:10495820	1:11171947	10495820	11171947	676.128	485	1.394	0.998	0.002
NY5	NY5	-9	1	1:11172272	1:11481828	11172272	11481828	309.557	340	0.91	0.988	0.009
NY5	NY5	-9	1	1:17909049	1:18205493	17909049	18205493	296.445	108	2.745	0.991	0.009
NY5	NY5	-9	1	1:19146352	1:19868903	19146352	19868903	722.552	387	1.867	0.99	0.01
NY5	NY5	-9	1	1:28371535	1:28852299	28371535	28852299	480.765	512	0.939	0.992	0.002
NY5	NY5	-9	1	1:43588579	1:44075114	43588579	44075114	486.536	213	2.284	0.991	0.005
NY5	NY5	-9	1	1:55170095	1:55426246	55170095	55426246	256.152	109	2.35	0.982	0.018
NY5	NY5	-9	1	1:67685692	1:68033770	67685692	68033770	348.079	649	0.536	0.992	0.006
NY5	NY5	-9	1	1:73463193	1:73738407	73463193	73738407	275.215	131	2.101	0.969	0.008
NY5	NY5	-9	1	1:73791560	1:74397582	73791560	74397582	606.023	112	5.411	0.982	0.018
NY5	NY5	-9	1	1:74464787	1:75798084	74464787	75798084	1333.3	225	5.926	0.982	0.018
NY5	NY5	-9	1	1:87382768	1:87741136	87382768	87741136	358.369	415	0.864	0.993	0.002
NY5	NY5	-9	1	1:96697546	1:97043754	96697546	97043754	346.209	177	1.956	0.994	0.006
NY5	NY5	-9	1	1:100906983	1:101438174	100906983	101438174	531.192	353	1.505	0.992	0.003
NY5	NY5	-9	1	1:118548589	1:118791040	118548589	118791040	242.452	96	2.526	0.979	0.021
NY5	NY5	-9	1	1:128200812	1:128748665	128200812	128748665	547.854	125	4.383	0.976	0.024
NY5	NY5	-9	1	1:132029290	1:132888603	132029290	132888603	859.314	1196	0.718	0.993	0.003
NY5	NY5	-9	1	1:149882554	1:150219699	149882554	150219699	337.146	84	4.014	0.976	0.024
NY5	NY5	-9	1	1:161133743	1:161368794	161133743	161368794	235.052	110	2.137	0.991	0.009
NY5	NY5	-9	1	1:163973392	1:164479837	163973392	164479837	506.446	222	2.281	0.986	0.005
NY5	NY5	-9	1	1:164508873	1:164962780	164508873	164962780	453.908	155	2.928	0.987	0.006
NY5	NY5	-9	2	2:186113	2:415825	186113	415825	229.713	397	0.579	0.987	0.005
NY5	NY5	-9	2	2:5627488	2:5881992	5627488	5881992	254.505	735	0.346	0.996	0.003
NY5	NY5	-9	2	2:5883650	2:6134926	5883650	6134926	251.277	655	0.384	0.994	0
NY5	NY5	-9	2	2:21163840	2:21368718	21163840	21368718	204.879	193	1.062	0.984	0.01
NY5	NY5	-9	2	2:24474623	2:24675347	24474623	24675347	200.725	335	0.599	0.988	0.006
NY5	NY5	-9	2	2:28689638	2:29031252	28689638	29031252	341.615	393	0.869	0.992	0.008
NY5	NY5	-9	2	2:36362523	2:36669275	36362523	36669275	306.753	206	1.489	0.99	0.01
NY5	NY5	-9	2	2:44747081	2:45025874	44747081	45025874	278.794	728	0.383	0.99	0.008
NY5	NY5	-9	2	2:45287090	2:45578603	45287090	45578603	291.514	790	0.369	0.996	0.003
NY5	NY5	-9	2	2:45590957	2:45828653	45590957	45828653	237.697	485	0.49	0.996	0.002
NY5	NY5	-9	2	2:45835983	2:46602167	45835983	46602167	766.185	1878	0.408	0.991	0.004
NY5	NY5	-9	2	2:75488084	2:75830940	75488084	75830940	342.857	915	0.375	0.996	0.002
NY5	NY5	-9	2	2:81995509	2:82553447	81995509	82553447	557.939	88	6.34	0.977	0.023
NY5	NY5	-9	2	2:82818143	2:83054621	82818143	83054621	236.479	50	4.73	0.98	0.02
NY5	NY5	-9	2	2:86158451	2:86423115	86158451	86423115	264.665	92	2.877	1	0
NY5	NY5	-9	2	2:94752324	2:94957396	94752324	94957396	205.073	69	2.972	0.986	0.014
NY5	NY5	-9	2	2:105180098	2:105462836	105180098	105462836	282.739	145	1.95	0.993	0.007
NY5	NY5	-9	2	2:108494118	2:108766868	108494118	108766868	272.751	191	1.428	0.979	0.01
NY5	NY5	-9	2	2:121629641	2:121852270	121629641	121852270	222.63	111	2.006	0.982	0.018
NY5	NY5	-9	2	2:123403357	2:123706086	123403357	123706086	302.73	226	1.34	0.982	0.009
NY5	NY5	-9	2	2:123736089	2:124033472	123736089	124033472	297.384	236	1.26	0.996	0.004
NY5	NY5	-9	2	2:125128036	2:125332476	125128036	125332476	204.441	239	0.855	0.996	0.004
NY5	NY5	-9	2	2:133274572	2:133551498	133274572	133551498	276.927	102	2.715	0.99	0.01
NY5	NY5	-9	2	2:134252430	2:134736358	134252430	134736358	483.929	291	1.663	0.976	0.01
NY5	NY5	-9	2	2:135141736	2:135351919	135141736	135351919	210.184	140	1.501	0.979	0.007
NY5	NY5	-9	2	2:135675816	2:135891498	135675816	135891498	215.683	406	0.531	0.998	0.002
NY5	NY5	-9	2	2:138504152	2:138726904	138504152	138726904	222.753	692	0.322	0.99	0.006
NY5	NY5	-9	2	2:147150710	2:147358429	147150710	147358429	207.72	76	2.733	0.987	0
NY5	NY5	-9	3	3:11164653	3:11371331	11164653	11371331	206.679	481	0.43	0.99	0.004
NY5	NY5	-9	3	3:24473602	3:24796460	24473602	24796460	322.859	144	2.242	0.986	0.014
NY5	NY5	-9	3	3:33260537	3:33910441	33260537	33910441	649.905	1051	0.618	0.99	0.006
NY5	NY5	-9	3	3:36359661	3:36579102	36359661	36579102	219.442	154	1.425	0.987	0.013
NY5	NY5	-9	3	3:61431160	3:61645447	61431160	61645447	214.288	84	2.551	0.964	0.024
NY5	NY5	-9	3	3:66597254	3:66896823	66597254	66896823	299.57	434	0.69	0.991	0.007
NY5	NY5	-9	3	3:70037261	3:70268354	70037261	70268354	231.094	65	3.555	0.969	0.015
NY5	NY5	-9	3	3:95372445	3:95714575	95372445	95714575	342.131	528	0.648	0.987	0.008
NY5	NY5	-9	3	3:110351482	3:110809100	110351482	110809100	457.619	217	2.109	0.991	0.005
NY5	NY5	-9	4	4:57579	4:562918	57579	562918	505.34	214	2.361	0.986	0.009
NY5	NY5	-9	4	4:657467	4:1117683	657467	1117683	460.217	713	0.645	0.994	0.003
NY5	NY5	-9	4	4:18053387	4:18718377	18053387	18718377	664.991	146	4.555	0.979	0.021
NY5	NY5	-9	4	4:19262076	4:19604667	19262076	19604667	342.592	87	3.938	0.977	0.023
NY5	NY5	-9	4	4:20032932	4:20434729	20032932	20434729	401.798	102	3.939	0.971	0.02
NY5	NY5	-9	4	4:21204497	4:21521543	21204497	21521543	317.047	302	1.05	0.98	0.01
NY5	NY5	-9	4	4:23893179	4:24226092	23893179	24226092	332.914	276	1.206	0.989	0.007
NY5	NY5	-9	4	4:32502108	4:33083186	32502108	33083186	581.079	647	0.898	0.994	0.002
NY5	NY5	-9	4	4:41398864	4:41862042	41398864	41862042	463.179	151	3.067	0.987	0.013
NY5	NY5	-9	4	4:48989261	4:49219890	48989261	49219890	230.63	446	0.517	0.989	0.002
NY5	NY5	-9	4	4:49734106	4:50088333	49734106	50088333	354.228	864	0.41	0.997	0.002
NY5	NY5	-9	4	4:70351518	4:70730723	70351518	70730723	379.206	174	2.179	0.994	0.006
NY5	NY5	-9	4	4:70914549	4:71191285	70914549	71191285	276.737	71	3.898	0.972	0.014
NY5	NY5	-9	4	4:82714479	4:82970783	82714479	82970783	256.305	422	0.607	0.995	0.002
NY5	NY5	-9	4	4:85424186	4:85661754	85424186	85661754	237.569	825	0.288	0.996	0
NY5	NY5	-9	4	4:86072665	4:87772254	86072665	87772254	1699.59	2503	0.679	0.991	0.005
NY5	NY5	-9	5	5:2258366	5:2857075	2258366	2857075	598.71	86	6.962	0.977	0.012
NY5	NY5	-9	5	5:4714902	5:5716889	4714902	5716889	1001.99	1550	0.646	0.994	0.001
NY5	NY5	-9	5	5:31757174	5:33200116	31757174	33200116	1442.94	638	2.262	0.994	0.002
NY5	NY5	-9	5	5:35696361	5:35928886	35696361	35928886	232.526	194	1.199	0.99	0.01
NY5	NY5	-9	5	5:41441180	5:41772529	41441180	41772529	331.35	184	1.801	0.989	0.011
NY5	NY5	-9	5	5:41778426	5:42310977	41778426	42310977	532.552	145	3.673	0.979	0.014
NY5	NY5	-9	5	5:45437184	5:45982079	45437184	45982079	544.896	650	0.838	0.995	0.003
NY5	NY5	-9	6	6:8845521	6:9939431	8845521	9939431	1093.91	1781	0.614	0.994	0.002
NY5	NY5	-9	6	6:14623540	6:14931894	14623540	14931894	308.355	118	2.613	0.975	0.017
NY5	NY5	-9	6	6:29732401	6:30138330	29732401	30138330	405.93	907	0.448	0.994	0.002
NY5	NY5	-9	6	6:34396523	6:34889647	34396523	34889647	493.125	1176	0.419	0.991	0.005
NY5	NY5	-9	6	6:35982659	6:36358368	35982659	36358368	375.71	211	1.781	0.981	0.014
NY5	NY5	-9	7	7:6765786	7:7233612	6765786	7233612	467.827	62	7.546	0.984	0.016
NY5	NY5	-9	7	7:11935395	7:12142411	11935395	12142411	207.017	438	0.473	0.995	0.002
NY5	NY5	-9	7	7:18248516	7:18481719	18248516	18481719	233.204	246	0.948	0.988	0.008
NY5	NY5	-9	7	7:19361025	7:19854025	19361025	19854025	493.001	353	1.397	0.994	0.006
NY5	NY5	-9	7	7:20718929	7:20938604	20718929	20938604	219.676	166	1.323	0.97	0.018
NY5	NY5	-9	7	7:23304934	7:23586266	23304934	23586266	281.333	582	0.483	0.993	0.003
NY5	NY5	-9	7	7:28877042	7:29785793	28877042	29785793	908.752	1696	0.536	0.994	0.004
NY5	NY5	-9	7	7:30333906	7:31153975	30333906	31153975	820.07	1683	0.487	0.993	0.003
NY5	NY5	-9	7	7:33456304	7:33727637	33456304	33727637	271.334	431	0.63	0.988	0.007
NY5	NY5	-9	8	8:3600212	8:3992383	3600212	3992383	392.172	1093	0.359	0.995	0.003
NY5	NY5	-9	8	8:6500057	8:6847783	6500057	6847783	347.727	1306	0.266	0.996	0.002
NY5	NY5	-9	8	8:8475241	8:8705180	8475241	8705180	229.94	186	1.236	0.995	0.005
NY5	NY5	-9	8	8:13549068	8:13843688	13549068	13843688	294.621	295	0.999	0.99	0.003
NY5	NY5	-9	8	8:17029807	8:17819935	17029807	17819935	790.129	1372	0.576	0.996	0.002
NY5	NY5	-9	9	9:7129427	9:7386733	7129427	7386733	257.307	169	1.523	0.988	0.006
NY5	NY5	-9	10	10:5407631	10:6725744	5407631	6725744	1318.11	1298	1.015	0.993	0.005
NY5	NY5	-9	10	10:6731172	10:7127325	6731172	7127325	396.154	377	1.051	0.995	0.003
NY5	NY5	-9	10	10:19615585	10:20348086	19615585	20348086	732.502	2051	0.357	0.996	0.002
NY5	NY5	-9	11	11:2255356	11:2653650	2255356	2653650	398.295	139	2.865	0.986	0.007
NY5	NY5	-9	11	11:12949498	11:13209680	12949498	13209680	260.183	147	1.77	0.98	0.02
NY5	NY5	-9	11	11:18723175	11:19930076	18723175	19930076	1206.9	805	1.499	0.999	0.001
NY5	NY5	-9	12	12:11099239	12:11345447	11099239	11345447	246.209	490	0.502	0.992	0.004
NY5	NY5	-9	13	13:4610668	13:5474741	4610668	5474741	864.074	1394	0.62	0.996	0.002
NY5	NY5	-9	14	14:435218	14:1049385	435218	1049385	614.168	148	4.15	0.986	0.014
NY5	NY5	-9	15	15:3412688	15:3698546	3412688	3698546	285.859	205	1.394	0.985	0.015
NY5	NY5	-9	19	19:6227044	19:6742570	6227044	6742570	515.527	1093	0.472	0.993	0.005
RIR1	RIR1	-9	1	1:1302189	1:1839664	1302189	1839664	537.476	1655	0.325	0.989	0.005
RIR1	RIR1	-9	1	1:1844163	1:2267246	1844163	2267246	423.084	912	0.464	0.992	0.004
RIR1	RIR1	-9	1	1:2659530	1:3426649	2659530	3426649	767.12	1654	0.464	0.99	0.004
RIR1	RIR1	-9	1	1:3446056	1:4007751	3446056	4007751	561.696	1217	0.462	0.993	0.003
RIR1	RIR1	-9	1	1:5554823	1:5836760	5554823	5836760	281.938	146	1.931	0.979	0.014
RIR1	RIR1	-9	1	1:8713983	1:11172179	8713983	11172179	2458.2	1697	1.449	0.996	0.004
RIR1	RIR1	-9	1	1:12871916	1:13446030	12871916	13446030	574.115	1501	0.382	0.994	0.001
RIR1	RIR1	-9	1	1:13446252	1:14061708	13446252	14061708	615.457	1370	0.449	0.991	0.003
RIR1	RIR1	-9	1	1:17910622	1:18205493	17910622	18205493	294.872	106	2.782	0.981	0.019
RIR1	RIR1	-9	1	1:19328557	1:26887222	19328557	26887222	7558.67	11904	0.635	0.992	0.003
RIR1	RIR1	-9	1	1:26888382	1:27150460	26888382	27150460	262.079	759	0.345	0.992	0.004
RIR1	RIR1	-9	1	1:27346775	1:28218446	27346775	28218446	871.672	936	0.931	0.997	0.002
RIR1	RIR1	-9	1	1:28220862	1:30851954	28220862	30851954	2631.09	4644	0.567	0.993	0.002
RIR1	RIR1	-9	1	1:30852583	1:31385080	30852583	31385080	532.498	950	0.561	0.994	0.004
RIR1	RIR1	-9	1	1:31567720	1:32724243	31567720	32724243	1156.52	866	1.335	0.976	0.008
RIR1	RIR1	-9	1	1:32731524	1:33183661	32731524	33183661	452.138	488	0.927	0.992	0.006
RIR1	RIR1	-9	1	1:34387327	1:34807871	34387327	34807871	420.545	879	0.478	0.993	0.002
RIR1	RIR1	-9	1	1:35039671	1:35526224	35039671	35526224	486.554	1069	0.455	0.993	0.002
RIR1	RIR1	-9	1	1:38801305	1:42389508	38801305	42389508	3588.2	4182	0.858	0.996	0.001
RIR1	RIR1	-9	1	1:42394371	1:43171471	42394371	43171471	777.101	299	2.599	1	0
RIR1	RIR1	-9	1	1:43214779	1:45043343	43214779	45043343	1828.57	1687	1.084	0.999	0
RIR1	RIR1	-9	1	1:45546092	1:46150315	45546092	46150315	604.224	1544	0.391	0.996	0.002
RIR1	RIR1	-9	1	1:46152432	1:47525881	46152432	47525881	1373.45	2325	0.591	0.996	0.001
RIR1	RIR1	-9	1	1:47531362	1:48098466	47531362	48098466	567.105	1400	0.405	0.995	0.001
RIR1	RIR1	-9	1	1:48141949	1:53150072	48141949	53150072	5008.12	10137	0.494	0.994	0.001
RIR1	RIR1	-9	1	1:54028186	1:54531149	54028186	54531149	502.964	1349	0.373	0.993	0.002
RIR1	RIR1	-9	1	1:54745858	1:55468770	54745858	55468770	722.913	684	1.057	0.996	0.003
RIR1	RIR1	-9	1	1:55772091	1:56417436	55772091	56417436	645.346	1423	0.454	0.997	0.001
RIR1	RIR1	-9	1	1:59190705	1:59949584	59190705	59949584	758.88	2067	0.367	0.991	0.001
RIR1	RIR1	-9	1	1:64539274	1:65726357	64539274	65726357	1187.08	1815	0.654	0.992	0.004
RIR1	RIR1	-9	1	1:65730588	1:66987495	65730588	66987495	1256.91	1879	0.669	0.995	0.003
RIR1	RIR1	-9	1	1:67373314	1:68597110	67373314	68597110	1223.8	2903	0.422	0.995	0.003
RIR1	RIR1	-9	1	1:68923141	1:69296962	68923141	69296962	373.822	901	0.415	0.997	0.002
RIR1	RIR1	-9	1	1:70876874	1:71300424	70876874	71300424	423.551	949	0.446	0.995	0.003
RIR1	RIR1	-9	1	1:71420550	1:71714355	71420550	71714355	293.806	580	0.507	0.991	0.003
RIR1	RIR1	-9	1	1:73299923	1:73534265	73299923	73534265	234.343	132	1.775	0.985	0.015
RIR1	RIR1	-9	1	1:73611530	1:73830400	73611530	73830400	218.871	84	2.606	1	0
RIR1	RIR1	-9	1	1:74056094	1:75742510	74056094	75742510	1686.42	251	6.719	0.984	0.008
RIR1	RIR1	-9	1	1:76269422	1:76554587	76269422	76554587	285.166	76	3.752	1	0
RIR1	RIR1	-9	1	1:77122671	1:77327638	77122671	77327638	204.968	158	1.297	0.981	0.013
RIR1	RIR1	-9	1	1:77378436	1:77779510	77378436	77779510	401.075	535	0.75	0.985	0.006
RIR1	RIR1	-9	1	1:81049482	1:81449590	81049482	81449590	400.109	1051	0.381	0.995	0.004
RIR1	RIR1	-9	1	1:85234213	1:86528307	85234213	86528307	1294.1	3132	0.413	0.993	0.002
RIR1	RIR1	-9	1	1:86880589	1:87165782	86880589	87165782	285.194	365	0.781	0.997	0.003
RIR1	RIR1	-9	1	1:87363769	1:88465725	87363769	88465725	1101.96	1429	0.771	0.997	0.001
RIR1	RIR1	-9	1	1:88852138	1:89958178	88852138	89958178	1106.04	1884	0.587	0.992	0.004
RIR1	RIR1	-9	1	1:89964956	1:90750189	89964956	90750189	785.234	1228	0.639	0.995	0.002
RIR1	RIR1	-9	1	1:90973952	1:92623932	90973952	92623932	1649.98	2424	0.681	0.995	0.002
RIR1	RIR1	-9	1	1:96709188	1:97043754	96709188	97043754	334.567	167	2.003	0.994	0.006
RIR1	RIR1	-9	1	1:97479194	1:98448624	97479194	98448624	969.431	606	1.6	0.997	0.003
RIR1	RIR1	-9	1	1:98454342	1:99686872	98454342	99686872	1232.53	976	1.263	0.993	0.003
RIR1	RIR1	-9	1	1:99690653	1:99943514	99690653	99943514	252.862	321	0.788	0.997	0.003
RIR1	RIR1	-9	1	1:107936910	1:108178414	107936910	108178414	241.505	370	0.653	0.997	0
RIR1	RIR1	-9	1	1:109284778	1:110578250	109284778	110578250	1293.47	2619	0.494	0.995	0.002
RIR1	RIR1	-9	1	1:110590115	1:111092829	110590115	111092829	502.715	900	0.559	0.993	0.002
RIR1	RIR1	-9	1	1:112853665	1:113165237	112853665	113165237	311.573	441	0.707	0.991	0.007
RIR1	RIR1	-9	1	1:113515155	1:113851747	113515155	113851747	336.593	1171	0.287	0.994	0.003
RIR1	RIR1	-9	1	1:117495843	1:118909699	117495843	118909699	1413.86	708	1.997	0.997	0
RIR1	RIR1	-9	1	1:118910607	1:122295341	118910607	122295341	3384.74	5921	0.572	0.994	0.002
RIR1	RIR1	-9	1	1:122300691	1:123005798	122300691	123005798	705.108	1332	0.529	0.995	0.003
RIR1	RIR1	-9	1	1:123026127	1:124101166	123026127	124101166	1075.04	1667	0.645	0.997	0.001
RIR1	RIR1	-9	1	1:124101657	1:124372181	124101657	124372181	270.525	709	0.382	0.992	0.003
RIR1	RIR1	-9	1	1:124616724	1:125768236	124616724	125768236	1151.51	2194	0.525	0.994	0.001
RIR1	RIR1	-9	1	1:129478050	1:130962181	129478050	130962181	1484.13	1921	0.773	0.994	0.002
RIR1	RIR1	-9	1	1:131300016	1:131625560	131300016	131625560	325.545	671	0.485	0.999	0
RIR1	RIR1	-9	1	1:131702839	1:132581421	131702839	132581421	878.583	1182	0.743	0.994	0.003
RIR1	RIR1	-9	1	1:132583302	1:133147851	132583302	133147851	564.55	1033	0.547	0.996	0.003
RIR1	RIR1	-9	1	1:133897894	1:134674080	133897894	134674080	776.187	1877	0.414	0.995	0.003
RIR1	RIR1	-9	1	1:134676442	1:136270501	134676442	136270501	1594.06	2516	0.634	0.994	0.002
[truncated: 15,488 more rows]

## Sheet: Supplementary Table S4
Supplementary Table S4.Top 1% genomic windows showing selection signatures identified by FST(GAMECOCK)
Chr	Start	End	No.variants	Weight FST	Gene ID	Gene name
16	2125001	2175000	1	0.558389	ID=gene:ENSGALG00000058571	biotype=protein_coding
16	2125001	2175000	1	0.558389	ID=gene:ENSGALG00000066229	biotype=protein_coding
16	2125001	2175000	1	0.558389	ID=gene:ENSGALG00000047623	biotype=protein_coding
16	2130001	2180000	1	0.558389	ID=gene:ENSGALG00000058571	biotype=protein_coding
16	2130001	2180000	1	0.558389	ID=gene:ENSGALG00000066229	biotype=protein_coding
16	2130001	2180000	1	0.558389	ID=gene:ENSGALG00000047623	biotype=protein_coding
16	2135001	2185000	1	0.558389	ID=gene:ENSGALG00000047623	biotype=protein_coding
16	2140001	2190000	1	0.558389	.
16	2145001	2195000	1	0.558389	.
2	82535001	82585000	340	0.354336	.
2	82530001	82580000	337	0.352048	.
2	82540001	82590000	345	0.350062	.
2	82525001	82575000	340	0.345926	.
4	81235001	81285000	153	0.344676	.
2	82520001	82570000	333	0.341995	.
4	81250001	81300000	104	0.340713	.
4	81240001	81290000	132	0.340595	.
2	82545001	82595000	358	0.33843	.
4	81245001	81295000	126	0.330475	.
2	82515001	82565000	311	0.327583	.
2	82550001	82600000	379	0.326678	.
2	82555001	82605000	407	0.320248	.
4	81230001	81280000	185	0.31699	.
2	82560001	82610000	423	0.315755	.
2	82510001	82560000	302	0.313777	.
2	82565001	82615000	456	0.311491	.
2	28235001	28285000	569	0.30704	ID=gene:ENSGALG00000010795	biotype=protein_coding
2	82505001	82555000	288	0.301624	.
2	28240001	28290000	604	0.301494	ID=gene:ENSGALG00000010795	biotype=protein_coding
2	82570001	82620000	475	0.300875	.
2	28225001	28275000	509	0.300385	.
2	82575001	82625000	473	0.299471	.
4	81225001	81275000	212	0.297711	.
2	82580001	82630000	476	0.296984	.
2	28230001	28280000	532	0.296859	ID=gene:ENSGALG00000010795	biotype=protein_coding
2	82595001	82645000	415	0.296777	.
2	82590001	82640000	435	0.294659	.
2	28220001	28270000	461	0.29383	.
2	82585001	82635000	463	0.293528	.
15	200001	250000	1	0.293497	.
15	205001	255000	1	0.293497	ID=gene:ENSGALG00000062673	biotype=protein_coding
4	81165001	81215000	582	0.286196	ID=gene:ENSGALG00000030209	Name=CPZ
2	82600001	82650000	383	0.286056	.
2	28245001	28295000	663	0.285568	ID=gene:ENSGALG00000010795	biotype=protein_coding
2	28255001	28305000	716	0.284533	ID=gene:ENSGALG00000010795	biotype=protein_coding
2	28250001	28300000	673	0.283733	ID=gene:ENSGALG00000010795	biotype=protein_coding
2	82500001	82550000	274	0.283243	.
4	81170001	81220000	574	0.282866	ID=gene:ENSGALG00000030209	Name=CPZ
5	31290001	31340000	297	0.28189	.
4	81220001	81270000	258	0.280846	.
4	81130001	81180000	525	0.280665	ID=gene:ENSGALG00000015595	Name=GPR78
4	81130001	81180000	525	0.280665	ID=gene:ENSGALG00000030209	Name=CPZ
2	28155001	28205000	273	0.280534	.
4	81160001	81210000	611	0.279988	ID=gene:ENSGALG00000030209	Name=CPZ
2	28145001	28195000	252	0.279608	.
2	28150001	28200000	273	0.279226	.
1	42435001	42485000	254	0.278328	.
4	81145001	81195000	615	0.275959	ID=gene:ENSGALG00000015595	Name=GPR78
4	81145001	81195000	615	0.275959	ID=gene:ENSGALG00000030209	Name=CPZ
4	81155001	81205000	630	0.275652	ID=gene:ENSGALG00000030209	Name=CPZ
4	81150001	81200000	642	0.274911	ID=gene:ENSGALG00000030209	Name=CPZ
4	81135001	81185000	532	0.274655	ID=gene:ENSGALG00000015595	Name=GPR78
4	81135001	81185000	532	0.274655	ID=gene:ENSGALG00000030209	Name=CPZ
4	81265001	81315000	227	0.274585	.
4	81140001	81190000	564	0.274297	ID=gene:ENSGALG00000015595	Name=GPR78
4	81140001	81190000	564	0.274297	ID=gene:ENSGALG00000030209	Name=CPZ
4	81260001	81310000	171	0.273557	.
4	81175001	81225000	566	0.273392	ID=gene:ENSGALG00000030209	Name=CPZ
1	42440001	42490000	259	0.27297	.
2	28140001	28190000	234	0.271751	.
1	42445001	42495000	255	0.271479	.
4	81255001	81305000	137	0.271429	.
7	36660001	36710000	121	0.27015	ID=gene:ENSGALG00000012579	Name=BAZ2B
7	36660001	36710000	121	0.27015	ID=gene:ENSGALG00000012584	Name=MARCH7
2	82605001	82655000	345	0.269567	.
7	36650001	36700000	131	0.269046	ID=gene:ENSGALG00000012579	Name=BAZ2B
7	36650001	36700000	131	0.269046	ID=gene:ENSGALG00000012584	Name=MARCH7
5	31285001	31335000	313	0.268768	.
2	28260001	28310000	763	0.268403	ID=gene:ENSGALG00000010795	biotype=protein_coding
2	28265001	28315000	815	0.268259	ID=gene:ENSGALG00000010795	biotype=protein_coding
5	31295001	31345000	314	0.267896	.
1	44915001	44965000	510	0.267228	ID=gene:ENSGALG00000050619	Name=SOCS2
1	44915001	44965000	510	0.267228	ID=gene:ENSGALG00000011297	Name=CRADD
4	81215001	81265000	309	0.26684	.
2	28160001	28210000	297	0.266614	.
4	81210001	81260000	360	0.266583	.
1	44930001	44980000	499	0.265994	ID=gene:ENSGALG00000011297	Name=CRADD
5	31300001	31350000	315	0.265593	.
1	44920001	44970000	511	0.265487	ID=gene:ENSGALG00000050619	Name=SOCS2
1	44920001	44970000	511	0.265487	ID=gene:ENSGALG00000011297	Name=CRADD
7	36655001	36705000	122	0.265316	ID=gene:ENSGALG00000012579	Name=BAZ2B
7	36655001	36705000	122	0.265316	ID=gene:ENSGALG00000012584	Name=MARCH7
4	81270001	81320000	264	0.265224	.
2	28180001	28230000	354	0.264324	.
4	81205001	81255000	398	0.263343	.
1	42450001	42500000	258	0.262961	.
2	28215001	28265000	412	0.262519	.
2	28165001	28215000	292	0.2623	.
2	28210001	28260000	403	0.260645	.
7	36665001	36715000	128	0.259654	ID=gene:ENSGALG00000012584	Name=MARCH7
7	36665001	36715000	128	0.259654	ID=gene:ENSGALG00000012587	Name=NAA20
2	82495001	82545000	252	0.259394	.
4	81275001	81325000	286	0.258521	.
2	28170001	28220000	330	0.258462	.
1	42430001	42480000	256	0.257729	.
16	2150001	2200000	2	0.257592	.
7	36645001	36695000	132	0.257229	ID=gene:ENSGALG00000012579	Name=BAZ2B
7	36645001	36695000	132	0.257229	ID=gene:ENSGALG00000012584	Name=MARCH7
2	82165001	82215000	295	0.257179	.
1	44925001	44975000	526	0.257071	ID=gene:ENSGALG00000050619	Name=SOCS2
1	44925001	44975000	526	0.257071	ID=gene:ENSGALG00000011297	Name=CRADD
1	44935001	44985000	503	0.256615	ID=gene:ENSGALG00000011297	Name=CRADD
4	81125001	81175000	569	0.256416	ID=gene:ENSGALG00000015595	Name=GPR78
4	81125001	81175000	569	0.256416	ID=gene:ENSGALG00000030209	Name=CPZ
1	42455001	42505000	280	0.254814	.
4	81060001	81110000	630	0.253653	.
2	82610001	82660000	322	0.253418	.
4	81065001	81115000	555	0.252402	.
4	81180001	81230000	543	0.252225	ID=gene:ENSGALG00000030209	Name=CPZ
2	28175001	28225000	354	0.251987	.
2	82160001	82210000	284	0.251909	.
2	149600001	149650000	3	0.25135	.
2	28280001	28330000	817	0.250757	ID=gene:ENSGALG00000010795	biotype=protein_coding
2	82255001	82305000	156	0.250432	ID=gene:ENSGALG00000041764	Name=VSTM2A
2	81605001	81655000	254	0.250116	.
7	36640001	36690000	127	0.249376	ID=gene:ENSGALG00000012579	Name=BAZ2B
7	36640001	36690000	127	0.249376	ID=gene:ENSGALG00000012584	Name=MARCH7
2	28305001	28355000	844	0.249217	ID=gene:ENSGALG00000010795	biotype=protein_coding
2	28300001	28350000	866	0.248832	ID=gene:ENSGALG00000010795	biotype=protein_coding
2	82000001	82050000	283	0.248805	.
2	81995001	82045000	278	0.248754	.
1	42425001	42475000	253	0.248749	.
22	315001	365000	88	0.248103	ID=gene:ENSGALG00000042748	biotype=protein_coding
22	315001	365000	88	0.248103	ID=gene:ENSGALG00000030603	Name=ANTXR1
2	28185001	28235000	362	0.248054	.
2	82195001	82245000	290	0.247997	.
2	81610001	81660000	269	0.247915	.
5	31280001	31330000	308	0.247796	.
7	36670001	36720000	126	0.247211	ID=gene:ENSGALG00000012584	Name=MARCH7
7	36670001	36720000	126	0.247211	ID=gene:ENSGALG00000012587	Name=NAA20
7	36635001	36685000	120	0.247003	ID=gene:ENSGALG00000012579	Name=BAZ2B
7	36635001	36685000	120	0.247003	ID=gene:ENSGALG00000012584	Name=MARCH7
4	81195001	81245000	449	0.246983	ID=gene:ENSGALG00000030209	Name=CPZ
4	81070001	81120000	584	0.246714	.
4	81200001	81250000	437	0.246668	.
1	44940001	44990000	503	0.246212	ID=gene:ENSGALG00000011297	Name=CRADD
2	82260001	82310000	173	0.246106	ID=gene:ENSGALG00000041764	Name=VSTM2A
4	81290001	81340000	371	0.245909	.
4	81190001	81240000	492	0.2459	ID=gene:ENSGALG00000030209	Name=CPZ
2	28295001	28345000	846	0.245743	ID=gene:ENSGALG00000010795	biotype=protein_coding
2	82235001	82285000	160	0.245426	ID=gene:ENSGALG00000041764	Name=VSTM2A
2	28205001	28255000	401	0.245328	.
2	82005001	82055000	278	0.245312	.
2	82155001	82205000	261	0.245007	.
4	81050001	81100000	765	0.244693	.
4	81045001	81095000	825	0.244397	.
2	28310001	28360000	868	0.244384	ID=gene:ENSGALG00000010795	biotype=protein_coding
2	27895001	27945000	350	0.244312	ID=gene:ENSGALG00000010792	Name=AGMO
8	12335001	12385000	145	0.244081	ID=gene:ENSGALG00000005290	biotype=protein_coding
8	12335001	12385000	145	0.244081	ID=gene:ENSGALG00000005302	Name=SASS6
8	12335001	12385000	145	0.244081	ID=gene:ENSGALG00000005329	Name=MFSD14A
8	12335001	12385000	145	0.244081	ID=gene:ENSGALG00000005340	Name=SLC35A3
2	27890001	27940000	357	0.244074	ID=gene:ENSGALG00000010792	Name=AGMO
4	81280001	81330000	327	0.243953	.
2	81990001	82040000	285	0.243741	ID=gene:ENSGALG00000058449	biotype=protein_coding
2	28270001	28320000	818	0.243635	ID=gene:ENSGALG00000010795	biotype=protein_coding
2	28290001	28340000	860	0.243589	ID=gene:ENSGALG00000010795	biotype=protein_coding
4	81285001	81335000	357	0.243531	.
2	27885001	27935000	365	0.2434	ID=gene:ENSGALG00000010792	Name=AGMO
8	12330001	12380000	139	0.24295	ID=gene:ENSGALG00000005284	Name=LRRC39
8	12330001	12380000	139	0.24295	ID=gene:ENSGALG00000005290	biotype=protein_coding
8	12330001	12380000	139	0.24295	ID=gene:ENSGALG00000005302	Name=SASS6
8	12330001	12380000	139	0.24295	ID=gene:ENSGALG00000005329	Name=MFSD14A
8	12330001	12380000	139	0.24295	ID=gene:ENSGALG00000005340	Name=SLC35A3
2	82250001	82300000	166	0.242757	ID=gene:ENSGALG00000041764	Name=VSTM2A
2	82170001	82220000	315	0.242587	.
1	42460001	42510000	287	0.242527	.
2	82230001	82280000	176	0.242217	ID=gene:ENSGALG00000041764	Name=VSTM2A
1	44910001	44960000	581	0.242176	ID=gene:ENSGALG00000011293	Name=MRPL42
1	44910001	44960000	581	0.242176	ID=gene:ENSGALG00000050619	Name=SOCS2
1	44910001	44960000	581	0.242176	ID=gene:ENSGALG00000011297	Name=CRADD
4	81075001	81125000	570	0.241964	.
2	82265001	82315000	176	0.241896	ID=gene:ENSGALG00000041764	Name=VSTM2A
8	12345001	12395000	140	0.241556	ID=gene:ENSGALG00000005302	Name=SASS6
8	12345001	12395000	140	0.241556	ID=gene:ENSGALG00000005329	Name=MFSD14A
8	12345001	12395000	140	0.241556	ID=gene:ENSGALG00000005340	Name=SLC35A3
8	12345001	12395000	140	0.241556	ID=gene:ENSGALG00000046652	biotype=protein_coding
4	81120001	81170000	571	0.241215	ID=gene:ENSGALG00000015595	Name=GPR78
4	81120001	81170000	571	0.241215	ID=gene:ENSGALG00000030209	Name=CPZ
2	81620001	81670000	282	0.241038	.
4	81055001	81105000	728	0.240782	.
4	81185001	81235000	525	0.240717	ID=gene:ENSGALG00000030209	Name=CPZ
4	81035001	81085000	838	0.240209	.
2	82190001	82240000	308	0.240097	.
2	81615001	81665000	278	0.239973	.
22	330001	380000	86	0.239923	ID=gene:ENSGALG00000042748	biotype=protein_coding
22	330001	380000	86	0.239923	ID=gene:ENSGALG00000030603	Name=ANTXR1
2	82150001	82200000	240	0.239664	.
2	82270001	82320000	181	0.239635	ID=gene:ENSGALG00000041764	Name=VSTM2A
2	28195001	28245000	365	0.239522	.
2	82010001	82060000	285	0.239372	.
8	12350001	12400000	141	0.239303	ID=gene:ENSGALG00000005329	Name=MFSD14A
8	12350001	12400000	141	0.239303	ID=gene:ENSGALG00000005340	Name=SLC35A3
8	12350001	12400000	141	0.239303	ID=gene:ENSGALG00000046652	biotype=protein_coding
8	12340001	12390000	135	0.239005	ID=gene:ENSGALG00000005302	Name=SASS6
8	12340001	12390000	135	0.239005	ID=gene:ENSGALG00000005329	Name=MFSD14A
8	12340001	12390000	135	0.239005	ID=gene:ENSGALG00000005340	Name=SLC35A3
8	12340001	12390000	135	0.239005	ID=gene:ENSGALG00000046652	biotype=protein_coding
2	82200001	82250000	271	0.238907	.
22	335001	385000	84	0.23843	ID=gene:ENSGALG00000042748	biotype=protein_coding
22	335001	385000	84	0.23843	ID=gene:ENSGALG00000030603	Name=ANTXR1
4	81080001	81130000	620	0.238131	.
4	81040001	81090000	879	0.238032	.
2	27900001	27950000	345	0.237874	ID=gene:ENSGALG00000010792	Name=AGMO
2	28200001	28250000	377	0.237792	.
2	82175001	82225000	311	0.237622	.
4	81115001	81165000	592	0.23683	ID=gene:ENSGALG00000015595	Name=GPR78
4	81115001	81165000	592	0.23683	ID=gene:ENSGALG00000030209	Name=CPZ
8	12325001	12375000	130	0.236763	ID=gene:ENSGALG00000005284	Name=LRRC39
8	12325001	12375000	130	0.236763	ID=gene:ENSGALG00000005290	biotype=protein_coding
8	12325001	12375000	130	0.236763	ID=gene:ENSGALG00000005302	Name=SASS6
8	12325001	12375000	130	0.236763	ID=gene:ENSGALG00000005329	Name=MFSD14A
8	12325001	12375000	130	0.236763	ID=gene:ENSGALG00000005340	Name=SLC35A3
2	27880001	27930000	364	0.236571	ID=gene:ENSGALG00000010792	Name=AGMO
1	65830001	65880000	475	0.236553	ID=gene:ENSGALG00000032768	Name=SOX5
1	65840001	65890000	454	0.236038	ID=gene:ENSGALG00000032768	Name=SOX5
1	65835001	65885000	425	0.23573	ID=gene:ENSGALG00000032768	Name=SOX5
2	27875001	27925000	340	0.235682	ID=gene:ENSGALG00000010792	Name=AGMO
4	81105001	81155000	533	0.235677	ID=gene:ENSGALG00000015595	Name=GPR78
2	82225001	82275000	182	0.235435	ID=gene:ENSGALG00000041764	Name=VSTM2A
4	81085001	81135000	585	0.23541	.
2	81985001	82035000	283	0.235402	ID=gene:ENSGALG00000058449	biotype=protein_coding
2	27905001	27955000	337	0.234652	ID=gene:ENSGALG00000010792	Name=AGMO
2	28275001	28325000	794	0.234536	ID=gene:ENSGALG00000010795	biotype=protein_coding
1	42465001	42515000	293	0.234393	.
2	28135001	28185000	214	0.234058	.
2	82180001	82230000	314	0.233891	.
7	36630001	36680000	117	0.233658	ID=gene:ENSGALG00000012579	Name=BAZ2B
5	32960001	33010000	324	0.233281	.
4	81090001	81140000	554	0.233205	.
2	82135001	82185000	178	0.232704	.
8	12355001	12405000	144	0.232605	ID=gene:ENSGALG00000005329	Name=MFSD14A
8	12355001	12405000	144	0.232605	ID=gene:ENSGALG00000005340	Name=SLC35A3
8	12355001	12405000	144	0.232605	ID=gene:ENSGALG00000046652	biotype=protein_coding
4	81295001	81345000	421	0.23253	.
2	82015001	82065000	284	0.232407	.
4	81110001	81160000	560	0.232291	ID=gene:ENSGALG00000015595	Name=GPR78
2	82205001	82255000	262	0.232203	.
2	82240001	82290000	159	0.232145	ID=gene:ENSGALG00000041764	Name=VSTM2A
2	82185001	82235000	317	0.232079	.
2	28285001	28335000	829	0.23196	ID=gene:ENSGALG00000010795	biotype=protein_coding
2	82025001	82075000	244	0.231479	.
1	95900001	95950000	170	0.231248	.
2	27830001	27880000	300	0.231222	ID=gene:ENSGALG00000010792	Name=AGMO
2	82125001	82175000	175	0.23114	.
5	32970001	33020000	329	0.231094	.
5	32955001	33005000	328	0.231004	.
2	82130001	82180000	177	0.230923	.
2	82120001	82170000	189	0.230863	.
2	82140001	82190000	195	0.230789	.
5	32965001	33015000	329	0.229834	.
2	82490001	82540000	237	0.22965	.
5	31275001	31325000	305	0.229618	.
8	12320001	12370000	133	0.229467	ID=gene:ENSGALG00000005284	Name=LRRC39
8	12320001	12370000	133	0.229467	ID=gene:ENSGALG00000005290	biotype=protein_coding
8	12320001	12370000	133	0.229467	ID=gene:ENSGALG00000005302	Name=SASS6
8	12320001	12370000	133	0.229467	ID=gene:ENSGALG00000005329	Name=MFSD14A
8	12320001	12370000	133	0.229467	ID=gene:ENSGALG00000005340	Name=SLC35A3
22	310001	360000	95	0.229434	ID=gene:ENSGALG00000042748	biotype=protein_coding
22	310001	360000	95	0.229434	ID=gene:ENSGALG00000030603	Name=ANTXR1
2	27840001	27890000	309	0.229052	ID=gene:ENSGALG00000010792	Name=AGMO
2	27845001	27895000	300	0.229044	ID=gene:ENSGALG00000010792	Name=AGMO
2	82245001	82295000	153	0.229032	ID=gene:ENSGALG00000041764	Name=VSTM2A
2	27800001	27850000	209	0.228887	ID=gene:ENSGALG00000010792	Name=AGMO
2	81600001	81650000	220	0.228843	.
2	81625001	81675000	325	0.228475	.
1	65845001	65895000	512	0.228282	ID=gene:ENSGALG00000032768	Name=SOX5
1	42420001	42470000	249	0.228153	.
2	81980001	82030000	291	0.228101	ID=gene:ENSGALG00000058449	biotype=protein_coding
2	82030001	82080000	238	0.227845	.
7	36675001	36725000	102	0.227752	ID=gene:ENSGALG00000012584	Name=MARCH7
7	36675001	36725000	102	0.227752	ID=gene:ENSGALG00000012587	Name=NAA20
2	82615001	82665000	279	0.227483	.
2	82145001	82195000	219	0.227295	.
2	82020001	82070000	272	0.227178	.
1	95905001	95955000	160	0.227134	.
2	28315001	28365000	891	0.226951	ID=gene:ENSGALG00000010795	biotype=protein_coding
5	32930001	32980000	266	0.226873	.
2	27835001	27885000	301	0.226821	ID=gene:ENSGALG00000010792	Name=AGMO
4	81025001	81075000	825	0.226784	.
4	81030001	81080000	813	0.226783	.
5	32980001	33030000	304	0.226516	.
8	12360001	12410000	145	0.226429	ID=gene:ENSGALG00000005329	Name=MFSD14A
8	12360001	12410000	145	0.226429	ID=gene:ENSGALG00000005340	Name=SLC35A3
8	12360001	12410000	145	0.226429	ID=gene:ENSGALG00000046652	biotype=protein_coding
2	27910001	27960000	342	0.226211	ID=gene:ENSGALG00000010792	Name=AGMO
5	32950001	33000000	318	0.226128	.
5	3190001	3240000	32	0.225894	ID=gene:ENSGALG00000058537	biotype=protein_coding
8	12365001	12415000	141	0.225867	ID=gene:ENSGALG00000005340	Name=SLC35A3
8	12365001	12415000	141	0.225867	ID=gene:ENSGALG00000046652	biotype=protein_coding
2	82040001	82090000	227	0.225562	.
2	82035001	82085000	234	0.225474	.
5	32975001	33025000	326	0.225432	.
2	81630001	81680000	351	0.225334	.
1	95895001	95945000	175	0.225323	.
4	81020001	81070000	837	0.225245	.
5	3185001	3235000	34	0.225174	ID=gene:ENSGALG00000058537	biotype=protein_coding
4	81100001	81150000	505	0.224814	ID=gene:ENSGALG00000015595	Name=GPR78
22	320001	370000	96	0.224491	ID=gene:ENSGALG00000042748	biotype=protein_coding
22	320001	370000	96	0.224491	ID=gene:ENSGALG00000030603	Name=ANTXR1
2	28190001	28240000	357	0.224318	.
5	32935001	32985000	267	0.224146	.
1	65820001	65870000	438	0.22375	ID=gene:ENSGALG00000032768	Name=SOX5
33	4800001	4850000	33	0.223715	ID=gene:ENSGALG00000049270	biotype=protein_coding
33	4805001	4855000	33	0.223715	ID=gene:ENSGALG00000049270	biotype=protein_coding
33	4805001	4855000	33	0.223715	ID=gene:ENSGALG00000053274	biotype=protein_coding
33	4810001	4860000	33	0.223715	ID=gene:ENSGALG00000049270	biotype=protein_coding
33	4810001	4860000	33	0.223715	ID=gene:ENSGALG00000053274	biotype=protein_coding
33	4815001	4865000	33	0.223715	ID=gene:ENSGALG00000049270	biotype=protein_coding
33	4815001	4865000	33	0.223715	ID=gene:ENSGALG00000053274	biotype=protein_coding
33	4820001	4870000	33	0.223715	ID=gene:ENSGALG00000049270	biotype=protein_coding
33	4820001	4870000	33	0.223715	ID=gene:ENSGALG00000053274	biotype=protein_coding
33	4825001	4875000	33	0.223715	ID=gene:ENSGALG00000049270	biotype=protein_coding
33	4825001	4875000	33	0.223715	ID=gene:ENSGALG00000053274	biotype=protein_coding
5	32945001	32995000	302	0.223567	.
1	44945001	44995000	491	0.223509	ID=gene:ENSGALG00000011297	Name=CRADD
8	170001	220000	6	0.223268	.
4	81005001	81055000	765	0.223238	.
5	32940001	32990000	286	0.223201	.
7	36625001	36675000	112	0.223062	ID=gene:ENSGALG00000012579	Name=BAZ2B
2	81975001	82025000	279	0.223037	ID=gene:ENSGALG00000058449	biotype=protein_coding
8	12375001	12425000	161	0.223021	ID=gene:ENSGALG00000005340	Name=SLC35A3
8	12375001	12425000	161	0.223021	ID=gene:ENSGALG00000046652	biotype=protein_coding
2	82115001	82165000	205	0.222928	.
22	340001	390000	106	0.222686	ID=gene:ENSGALG00000042748	biotype=protein_coding
22	340001	390000	106	0.222686	ID=gene:ENSGALG00000030603	Name=ANTXR1
22	340001	390000	106	0.222686	ID=gene:ENSGALG00000059164	Name=GKN1
2	82220001	82270000	173	0.222644	ID=gene:ENSGALG00000041764	Name=VSTM2A
2	27820001	27870000	252	0.222582	ID=gene:ENSGALG00000010792	Name=AGMO
1	95890001	95940000	181	0.222429	.
2	28320001	28370000	860	0.222202	ID=gene:ENSGALG00000010795	biotype=protein_coding
8	12370001	12420000	152	0.222045	ID=gene:ENSGALG00000005340	Name=SLC35A3
8	12370001	12420000	152	0.222045	ID=gene:ENSGALG00000046652	biotype=protein_coding
2	27865001	27915000	350	0.221975	ID=gene:ENSGALG00000010792	Name=AGMO
22	345001	395000	115	0.221944	ID=gene:ENSGALG00000042748	biotype=protein_coding
22	345001	395000	115	0.221944	ID=gene:ENSGALG00000030603	Name=ANTXR1
22	345001	395000	115	0.221944	ID=gene:ENSGALG00000059164	Name=GKN1
2	27825001	27875000	291	0.221865	ID=gene:ENSGALG00000010792	Name=AGMO
4	81015001	81065000	873	0.221196	.
5	3170001	3220000	34	0.221171	ID=gene:ENSGALG00000058537	biotype=protein_coding
2	82275001	82325000	172	0.22114	ID=gene:ENSGALG00000041764	Name=VSTM2A
2	82045001	82095000	217	0.220758	.
2	82210001	82260000	218	0.219873	.
1	65825001	65875000	478	0.219813	ID=gene:ENSGALG00000032768	Name=SOX5
2	82110001	82160000	205	0.219575	.
4	81095001	81145000	515	0.219566	ID=gene:ENSGALG00000015595	Name=GPR78
2	82335001	82385000	149	0.219439	.
2	27855001	27905000	340	0.219413	ID=gene:ENSGALG00000010792	Name=AGMO
4	81010001	81060000	813	0.219121	.
2	81970001	82020000	247	0.218989	ID=gene:ENSGALG00000058449	biotype=protein_coding
1	65880001	65930000	543	0.218937	ID=gene:ENSGALG00000032768	Name=SOX5
2	27850001	27900000	315	0.218874	ID=gene:ENSGALG00000010792	Name=AGMO
5	32985001	33035000	294	0.218814	.
1	65850001	65900000	534	0.218516	ID=gene:ENSGALG00000032768	Name=SOX5
4	81300001	81350000	465	0.218201	.
5	3175001	3225000	32	0.218063	ID=gene:ENSGALG00000058537	biotype=protein_coding
2	27860001	27910000	345	0.217774	ID=gene:ENSGALG00000010792	Name=AGMO
5	31270001	31320000	287	0.217742	.
22	325001	375000	96	0.217452	ID=gene:ENSGALG00000042748	biotype=protein_coding
22	325001	375000	96	0.217452	ID=gene:ENSGALG00000030603	Name=ANTXR1
2	81635001	81685000	372	0.217228	.
5	31265001	31315000	302	0.216983	.
8	12380001	12430000	160	0.216796	ID=gene:ENSGALG00000005340	Name=SLC35A3
8	12380001	12430000	160	0.216796	ID=gene:ENSGALG00000046652	biotype=protein_coding
1	65875001	65925000	537	0.216462	ID=gene:ENSGALG00000032768	Name=SOX5
2	82330001	82380000	152	0.215953	.
2	82325001	82375000	158	0.215933	.
10	765001	815000	3	0.21568	ID=gene:ENSGALG00000057289	biotype=protein_coding
10	770001	820000	3	0.21568	ID=gene:ENSGALG00000057289	biotype=protein_coding
10	775001	825000	3	0.21568	ID=gene:ENSGALG00000057289	biotype=protein_coding
10	780001	830000	3	0.21568	ID=gene:ENSGALG00000057289	biotype=protein_coding
1	44905001	44955000	609	0.215263	ID=gene:ENSGALG00000011293	Name=MRPL42
1	44905001	44955000	609	0.215263	ID=gene:ENSGALG00000050619	Name=SOCS2
1	44905001	44955000	609	0.215263	ID=gene:ENSGALG00000011297	Name=CRADD
5	32925001	32975000	273	0.215188	.
8	12315001	12365000	152	0.215097	ID=gene:ENSGALG00000005280	Name=DBT
8	12315001	12365000	152	0.215097	ID=gene:ENSGALG00000005284	Name=LRRC39
8	12315001	12365000	152	0.215097	ID=gene:ENSGALG00000005290	biotype=protein_coding
8	12315001	12365000	152	0.215097	ID=gene:ENSGALG00000005302	Name=SASS6
8	12315001	12365000	152	0.215097	ID=gene:ENSGALG00000005329	Name=MFSD14A
2	82280001	82330000	171	0.214981	ID=gene:ENSGALG00000041764	Name=VSTM2A
5	3180001	3230000	33	0.214778	ID=gene:ENSGALG00000058537	biotype=protein_coding
2	27870001	27920000	351	0.214715	ID=gene:ENSGALG00000010792	Name=AGMO
1	65885001	65935000	537	0.214494	ID=gene:ENSGALG00000032768	Name=SOX5
5	31305001	31355000	298	0.214329	.
4	81000001	81050000	756	0.214188	.
8	12310001	12360000	148	0.213605	ID=gene:ENSGALG00000005280	Name=DBT
8	12310001	12360000	148	0.213605	ID=gene:ENSGALG00000005284	Name=LRRC39
8	12310001	12360000	148	0.213605	ID=gene:ENSGALG00000005290	biotype=protein_coding
8	12310001	12360000	148	0.213605	ID=gene:ENSGALG00000005302	Name=SASS6
8	12310001	12360000	148	0.213605	ID=gene:ENSGALG00000005329	Name=MFSD14A
2	28325001	28375000	890	0.212654	ID=gene:ENSGALG00000010795	biotype=protein_coding
2	82345001	82395000	152	0.211963	.
4	70260001	70310000	426	0.211855	ID=gene:ENSGALG00000041373	biotype=protein_coding
2	82340001	82390000	149	0.211832	.
1	65855001	65905000	551	0.211808	ID=gene:ENSGALG00000032768	Name=SOX5
5	32920001	32970000	270	0.21171	.
2	82085001	82135000	223	0.211436	.
1	42470001	42520000	279	0.211359	.
1	65890001	65940000	544	0.210737	ID=gene:ENSGALG00000032768	Name=SOX5
22	350001	400000	140	0.210681	ID=gene:ENSGALG00000042748	biotype=protein_coding
22	350001	400000	140	0.210681	ID=gene:ENSGALG00000030603	Name=ANTXR1
22	350001	400000	140	0.210681	ID=gene:ENSGALG00000059164	Name=GKN1
2	81640001	81690000	346	0.210558	.
8	10885001	10935000	92	0.21022	ID=gene:ENSGALG00000058458	biotype=protein_coding
8	10885001	10935000	92	0.21022	ID=gene:ENSGALG00000031129	biotype=protein_coding
2	82050001	82100000	198	0.210173	.
1	65895001	65945000	511	0.209403	ID=gene:ENSGALG00000032768	Name=SOX5
33	4830001	4880000	39	0.208801	ID=gene:ENSGALG00000049270	biotype=protein_coding
33	4830001	4880000	39	0.208801	ID=gene:ENSGALG00000053274	biotype=protein_coding
33	4830001	4880000	39	0.208801	ID=gene:ENSGALG00000035818	biotype=protein_coding
2	81645001	81695000	331	0.208758	.
2	82055001	82105000	202	0.208677	.
8	12385001	12435000	158	0.208478	ID=gene:ENSGALG00000005340	Name=SLC35A3
8	12385001	12435000	158	0.208478	ID=gene:ENSGALG00000046652	biotype=protein_coding
2	82215001	82265000	200	0.208312	.
8	10890001	10940000	81	0.208089	ID=gene:ENSGALG00000058458	biotype=protein_coding
8	10890001	10940000	81	0.208089	ID=gene:ENSGALG00000031129	biotype=protein_coding
2	82105001	82155000	210	0.208066	.
2	27915001	27965000	360	0.207971	ID=gene:ENSGALG00000010792	Name=AGMO
1	95910001	95960000	169	0.207808	.
2	82080001	82130000	211	0.207774	.
2	27795001	27845000	215	0.207737	ID=gene:ENSGALG00000010792	Name=AGMO
2	81595001	81645000	198	0.207574	.
8	12195001	12245000	226	0.207071	ID=gene:ENSGALG00000005248	Name=CDC14A
8	12195001	12245000	226	0.207071	ID=gene:ENSGALG00000005257	Name=VCAM1
1	65910001	65960000	488	0.206842	ID=gene:ENSGALG00000032768	Name=SOX5
2	82095001	82145000	223	0.206813	.
2	82100001	82150000	222	0.206457	.
2	82075001	82125000	218	0.206373	.
4	81305001	81355000	469	0.206218	.
1	95885001	95935000	200	0.206116	.
2	82090001	82140000	217	0.205835	.
4	70255001	70305000	403	0.204594	ID=gene:ENSGALG00000041373	biotype=protein_coding
5	32990001	33040000	269	0.2043	.
5	49030001	49080000	388	0.204017	.
2	82060001	82110000	207	0.203951	.
8	12390001	12440000	165	0.203888	ID=gene:ENSGALG00000046652	biotype=protein_coding
1	44900001	44950000	639	0.20382	ID=gene:ENSGALG00000011293	Name=MRPL42
1	44900001	44950000	639	0.20382	ID=gene:ENSGALG00000050619	Name=SOCS2
1	44900001	44950000	639	0.20382	ID=gene:ENSGALG00000011297	Name=CRADD
1	44950001	45000000	522	0.203748	ID=gene:ENSGALG00000011297	Name=CRADD
2	82320001	82370000	148	0.203741	.
5	3200001	3250000	38	0.203703	ID=gene:ENSGALG00000058537	biotype=protein_coding
5	32915001	32965000	275	0.203558	.
15	565001	615000	90	0.203444	ID=gene:ENSGALG00000058017	Name=HIC2
2	82620001	82670000	243	0.203442	.
8	10880001	10930000	91	0.20327	ID=gene:ENSGALG00000058458	biotype=protein_coding
8	10880001	10930000	91	0.20327	ID=gene:ENSGALG00000031129	biotype=protein_coding
5	31310001	31360000	298	0.203078	.
15	560001	610000	91	0.202976	ID=gene:ENSGALG00000058017	Name=HIC2
2	82285001	82335000	174	0.202678	ID=gene:ENSGALG00000041764	Name=VSTM2A
4	80995001	81045000	705	0.202397	.
2	81520001	81570000	269	0.202365	.
2	82290001	82340000	174	0.20224	ID=gene:ENSGALG00000041764	Name=VSTM2A
2	82070001	82120000	204	0.201983	.
2	82065001	82115000	196	0.201971	.
2	81535001	81585000	269	0.201896	.
2	82350001	82400000	149	0.201896	.
5	3165001	3215000	33	0.201824	ID=gene:ENSGALG00000061457	Name=FANCF
5	3165001	3215000	33	0.201824	ID=gene:ENSGALG00000058537	biotype=protein_coding
2	27805001	27855000	198	0.201813	ID=gene:ENSGALG00000010792	Name=AGMO
8	12305001	12355000	144	0.20163	ID=gene:ENSGALG00000005277	Name=RTCA
8	12305001	12355000	144	0.20163	ID=gene:ENSGALG00000005280	Name=DBT
8	12305001	12355000	144	0.20163	ID=gene:ENSGALG00000005284	Name=LRRC39
8	12305001	12355000	144	0.20163	ID=gene:ENSGALG00000005290	biotype=protein_coding
8	12305001	12355000	144	0.20163	ID=gene:ENSGALG00000005302	Name=SASS6
8	12305001	12355000	144	0.20163	ID=gene:ENSGALG00000005329	Name=MFSD14A
2	82295001	82345000	171	0.201561	.
1	65905001	65955000	518	0.201283	ID=gene:ENSGALG00000032768	Name=SOX5
2	82315001	82365000	147	0.201273	.
8	175001	225000	7	0.201253	.
8	180001	230000	7	0.201253	.
8	10895001	10945000	78	0.20125	ID=gene:ENSGALG00000058458	biotype=protein_coding
8	10895001	10945000	78	0.20125	ID=gene:ENSGALG00000031129	biotype=protein_coding
8	12200001	12250000	220	0.201235	ID=gene:ENSGALG00000005248	Name=CDC14A
8	12200001	12250000	220	0.201235	ID=gene:ENSGALG00000005257	Name=VCAM1
2	81530001	81580000	262	0.201142	.
8	11215001	11265000	74	0.201089	ID=gene:ENSGALG00000045555	Name=IVNS1ABP
8	11215001	11265000	74	0.201089	ID=gene:ENSGALG00000034230	Name=SWT1
8	11215001	11265000	74	0.201089	ID=gene:ENSGALG00000033077	biotype=protein_coding
1	65900001	65950000	523	0.200978	ID=gene:ENSGALG00000032768	Name=SOX5
5	3195001	3245000	33	0.2008	ID=gene:ENSGALG00000058537	biotype=protein_coding
8	10900001	10950000	78	0.200789	ID=gene:ENSGALG00000031129	biotype=protein_coding
2	27785001	27835000	263	0.200736	.
4	70280001	70330000	441	0.200649	ID=gene:ENSGALG00000041373	biotype=protein_coding
5	49035001	49085000	380	0.200602	.
2	82310001	82360000	146	0.20058	.
8	12170001	12220000	228	0.200498	ID=gene:ENSGALG00000020879	Name=SLC30A7
8	12170001	12220000	228	0.200498	ID=gene:ENSGALG00000051438	biotype=protein_coding
8	12170001	12220000	228	0.200498	ID=gene:ENSGALG00000005248	Name=CDC14A
2	82355001	82405000	161	0.20034	.
15	555001	605000	88	0.200236	ID=gene:ENSGALG00000058017	Name=HIC2
5	49040001	49090000	386	0.200153	.
8	11210001	11260000	67	0.200003	ID=gene:ENSGALG00000045555	Name=IVNS1ABP
8	11210001	11260000	67	0.200003	ID=gene:ENSGALG00000034230	Name=SWT1
8	11210001	11260000	67	0.200003	ID=gene:ENSGALG00000033077	biotype=protein_coding
2	82305001	82355000	158	0.199938	.
2	81965001	82015000	245	0.19977	ID=gene:ENSGALG00000058449	biotype=protein_coding
2	81525001	81575000	266	0.199626	.
2	81590001	81640000	210	0.199484	.
1	65915001	65965000	450	0.199426	ID=gene:ENSGALG00000032768	Name=SOX5
5	31260001	31310000	289	0.198989	.
4	72070001	72120000	329	0.198913	.
5	49045001	49095000	402	0.198804	.
8	12185001	12235000	233	0.198691	ID=gene:ENSGALG00000005248	Name=CDC14A
1	65865001	65915000	564	0.198665	ID=gene:ENSGALG00000032768	Name=SOX5
4	70265001	70315000	408	0.198444	ID=gene:ENSGALG00000041373	biotype=protein_coding
2	149605001	149655000	4	0.198298	.
2	81155001	81205000	880	0.198253	ID=gene:ENSGALG00000013102	biotype=protein_coding
2	27780001	27830000	261	0.198086	.
8	12180001	12230000	239	0.198071	ID=gene:ENSGALG00000005248	Name=CDC14A
5	3045001	3095000	35	0.197628	ID=gene:ENSGALG00000039254	Name=SLC17A6
8	12395001	12445000	159	0.197597	ID=gene:ENSGALG00000046652	biotype=protein_coding
2	81145001	81195000	814	0.197538	ID=gene:ENSGALG00000013102	biotype=protein_coding
2	27815001	27865000	228	0.197435	ID=gene:ENSGALG00000010792	Name=AGMO
1	65870001	65920000	555	0.197401	ID=gene:ENSGALG00000032768	Name=SOX5
8	12190001	12240000	235	0.197377	ID=gene:ENSGALG00000005248	Name=CDC14A
8	12190001	12240000	235	0.197377	ID=gene:ENSGALG00000005257	Name=VCAM1
2	27760001	27810000	351	0.197256	.
1	42415001	42465000	237	0.197132	.
8	11450001	11500000	110	0.197118	ID=gene:ENSGALG00000005147	Name=AMY1A
8	11450001	11500000	110	0.197118	ID=gene:ENSGALG00000005162	biotype=protein_coding
4	70250001	70300000	385	0.197032	ID=gene:ENSGALG00000041373	biotype=protein_coding
5	49025001	49075000	375	0.196933	.
2	82370001	82420000	183	0.196804	.
15	540001	590000	82	0.196758	ID=gene:ENSGALG00000058017	Name=HIC2
1	65860001	65910000	561	0.195982	ID=gene:ENSGALG00000032768	Name=SOX5
4	72075001	72125000	325	0.195951	.
2	27765001	27815000	311	0.195936	.
2	82300001	82350000	161	0.195804	.
1	65815001	65865000	471	0.195648	ID=gene:ENSGALG00000032768	Name=SOX5
1	44200001	44250000	656	0.195641	ID=gene:ENSGALG00000011274	Name=DCN
2	81150001	81200000	837	0.195598	ID=gene:ENSGALG00000013102	biotype=protein_coding
8	11455001	11505000	105	0.195572	ID=gene:ENSGALG00000005147	Name=AMY1A
8	11455001	11505000	105	0.195572	ID=gene:ENSGALG00000005162	biotype=protein_coding
8	12175001	12225000	232	0.19501	ID=gene:ENSGALG00000005248	Name=CDC14A
4	70300001	70350000	411	0.194994	ID=gene:ENSGALG00000041373	biotype=protein_coding
5	3635001	3685000	48	0.194843	ID=gene:ENSGALG00000012194	Name=CCDC34
5	3635001	3685000	48	0.194843	ID=gene:ENSGALG00000013304	Name=SLC5A12
5	3635001	3685000	48	0.194843	ID=gene:ENSGALG00000013297	Name=BBOX1
15	535001	585000	79	0.194511	ID=gene:ENSGALG00000058017	Name=HIC2
4	81310001	81360000	484	0.194487	.
5	32995001	33045000	247	0.194309	.
1	95875001	95925000	209	0.194054	.
1	44205001	44255000	681	0.193924	.
4	70285001	70335000	453	0.193806	ID=gene:ENSGALG00000041373	biotype=protein_coding
2	27775001	27825000	274	0.193777	.
2	81160001	81210000	883	0.193733	ID=gene:ENSGALG00000013102	biotype=protein_coding
2	27790001	27840000	226	0.193688	ID=gene:ENSGALG00000010792	Name=AGMO
2	81515001	81565000	294	0.19367	.
1	95880001	95930000	210	0.193518	.
5	3160001	3210000	37	0.193401	ID=gene:ENSGALG00000061457	Name=FANCF
5	3160001	3210000	37	0.193401	ID=gene:ENSGALG00000058537	biotype=protein_coding
2	81140001	81190000	782	0.193366	ID=gene:ENSGALG00000013102	biotype=protein_coding
15	570001	620000	86	0.193144	ID=gene:ENSGALG00000058017	Name=HIC2
5	49050001	49100000	405	0.193142	.
7	36680001	36730000	99	0.193051	ID=gene:ENSGALG00000012584	Name=MARCH7
7	36680001	36730000	99	0.193051	ID=gene:ENSGALG00000012587	Name=NAA20
2	82385001	82435000	193	0.192862	.
1	95915001	95965000	170	0.192683	.
2	82380001	82430000	190	0.192653	.
2	82365001	82415000	180	0.192632	.
8	11440001	11490000	101	0.192607	ID=gene:ENSGALG00000005147	Name=AMY1A
8	11440001	11490000	101	0.192607	ID=gene:ENSGALG00000005162	biotype=protein_coding
8	12165001	12215000	238	0.192318	ID=gene:ENSGALG00000020879	Name=SLC30A7
8	12165001	12215000	238	0.192318	ID=gene:ENSGALG00000051438	biotype=protein_coding
8	12165001	12215000	238	0.192318	ID=gene:ENSGALG00000005248	Name=CDC14A
2	27920001	27970000	381	0.192304	ID=gene:ENSGALG00000010792	Name=AGMO
4	80990001	81040000	659	0.192304	.
5	49020001	49070000	365	0.192131	.
2	81165001	81215000	898	0.19191	ID=gene:ENSGALG00000013102	biotype=protein_coding
8	12205001	12255000	212	0.19174	ID=gene:ENSGALG00000005248	Name=CDC14A
8	12205001	12255000	212	0.19174	ID=gene:ENSGALG00000005257	Name=VCAM1
1	44955001	45005000	523	0.191586	ID=gene:ENSGALG00000011297	Name=CRADD
8	12225001	12275000	225	0.191566	ID=gene:ENSGALG00000005248	Name=CDC14A
8	12225001	12275000	225	0.191566	ID=gene:ENSGALG00000005257	Name=VCAM1
2	82390001	82440000	199	0.191504	.
4	70275001	70325000	431	0.191503	ID=gene:ENSGALG00000041373	biotype=protein_coding
5	32910001	32960000	283	0.191292	.
4	70295001	70345000	421	0.191204	ID=gene:ENSGALG00000041373	biotype=protein_coding
2	27770001	27820000	285	0.191197	.
15	550001	600000	86	0.191153	ID=gene:ENSGALG00000058017	Name=HIC2
1	44195001	44245000	698	0.191059	ID=gene:ENSGALG00000011274	Name=DCN
4	72065001	72115000	331	0.191017	.
15	545001	595000	91	0.19096	ID=gene:ENSGALG00000058017	Name=HIC2
5	3035001	3085000	26	0.190693	ID=gene:ENSGALG00000039254	Name=SLC17A6
2	81540001	81590000	290	0.190679	.
5	3640001	3690000	50	0.190612	ID=gene:ENSGALG00000012194	Name=CCDC34
5	3640001	3690000	50	0.190612	ID=gene:ENSGALG00000013304	Name=SLC5A12
5	3640001	3690000	50	0.190612	ID=gene:ENSGALG00000013297	Name=BBOX1
1	42475001	42525000	279	0.190603	.
8	12160001	12210000	239	0.190478	ID=gene:ENSGALG00000020879	Name=SLC30A7
8	12160001	12210000	239	0.190478	ID=gene:ENSGALG00000051438	biotype=protein_coding
8	12160001	12210000	239	0.190478	ID=gene:ENSGALG00000005248	Name=CDC14A
2	82360001	82410000	176	0.190266	.
2	28335001	28385000	851	0.190083	ID=gene:ENSGALG00000010795	biotype=protein_coding
2	81170001	81220000	891	0.189913	ID=gene:ENSGALG00000013102	biotype=protein_coding
15	310001	360000	151	0.189904	ID=gene:ENSGALG00000047077	Name=SLC25A1
15	310001	360000	151	0.189904	ID=gene:ENSGALG00000041760	Name=CLTCL1
2	82395001	82445000	199	0.18986	.
2	27810001	27860000	209	0.189786	ID=gene:ENSGALG00000010792	Name=AGMO
2	82485001	82535000	212	0.189333	.
8	185001	235000	8	0.189261	.
15	575001	625000	89	0.189075	ID=gene:ENSGALG00000058017	Name=HIC2
5	31255001	31305000	290	0.18907	.
2	28055001	28105000	268	0.189037	ID=gene:ENSGALG00000010794	Name=MEOX2
2	81650001	81700000	323	0.188911	.
8	12005001	12055000	63	0.188022	.
4	72080001	72130000	316	0.187925	.
5	3645001	3695000	51	0.187912	ID=gene:ENSGALG00000012194	Name=CCDC34
5	3645001	3695000	51	0.187912	ID=gene:ENSGALG00000013304	Name=SLC5A12
5	3645001	3695000	51	0.187912	ID=gene:ENSGALG00000013297	Name=BBOX1
5	49055001	49105000	406	0.187745	.
8	12220001	12270000	221	0.187645	ID=gene:ENSGALG00000005248	Name=CDC14A
8	12220001	12270000	221	0.187645	ID=gene:ENSGALG00000005257	Name=VCAM1
2	81175001	81225000	866	0.187619	ID=gene:ENSGALG00000013102	biotype=protein_coding
8	12230001	12280000	226	0.187528	ID=gene:ENSGALG00000005248	Name=CDC14A
8	12230001	12280000	226	0.187528	ID=gene:ENSGALG00000005257	Name=VCAM1
4	80985001	81035000	695	0.187526	.
15	385001	435000	108	0.187468	ID=gene:ENSGALG00000040128	Name=SNAP29
15	385001	435000	108	0.187468	ID=gene:ENSGALG00000040756	biotype=protein_coding
15	385001	435000	108	0.187468	ID=gene:ENSGALG00000039239	Name=SERPIND1
4	70305001	70355000	380	0.187354	ID=gene:ENSGALG00000041373	biotype=protein_coding
4	70290001	70340000	446	0.187142	ID=gene:ENSGALG00000041373	biotype=protein_coding
2	28060001	28110000	269	0.187117	ID=gene:ENSGALG00000010794	Name=MEOX2
8	12235001	12285000	236	0.187067	ID=gene:ENSGALG00000005257	Name=VCAM1
15	395001	445000	88	0.186929	ID=gene:ENSGALG00000040756	biotype=protein_coding
15	395001	445000	88	0.186929	ID=gene:ENSGALG00000039239	Name=SERPIND1
8	12215001	12265000	212	0.186902	ID=gene:ENSGALG00000005248	Name=CDC14A
8	12215001	12265000	212	0.186902	ID=gene:ENSGALG00000005257	Name=VCAM1
8	11445001	11495000	104	0.186795	ID=gene:ENSGALG00000005147	Name=AMY1A
8	11445001	11495000	104	0.186795	ID=gene:ENSGALG00000005162	biotype=protein_coding
8	12400001	12450000	163	0.186783	ID=gene:ENSGALG00000046652	biotype=protein_coding
5	49125001	49175000	387	0.186641	ID=gene:ENSGALG00000011244	Name=DLK1
2	82400001	82450000	203	0.186606	.
2	28040001	28090000	296	0.18659	ID=gene:ENSGALG00000010794	Name=MEOX2
1	44210001	44260000	661	0.186524	.
1	65920001	65970000	457	0.186493	ID=gene:ENSGALG00000032768	Name=SOX5
2	28130001	28180000	207	0.186483	.
8	10875001	10925000	95	0.186437	ID=gene:ENSGALG00000005105	biotype=protein_coding
8	10875001	10925000	95	0.186437	ID=gene:ENSGALG00000058458	biotype=protein_coding
8	10875001	10925000	95	0.186437	ID=gene:ENSGALG00000031129	biotype=protein_coding
33	4795001	4845000	48	0.186242	ID=gene:ENSGALG00000049270	biotype=protein_coding
2	82375001	82425000	173	0.185895	.
8	12300001	12350000	159	0.185768	ID=gene:ENSGALG00000005277	Name=RTCA
8	12300001	12350000	159	0.185768	ID=gene:ENSGALG00000005280	Name=DBT
8	12300001	12350000	159	0.185768	ID=gene:ENSGALG00000005284	Name=LRRC39
8	12300001	12350000	159	0.185768	ID=gene:ENSGALG00000005290	biotype=protein_coding
8	12300001	12350000	159	0.185768	ID=gene:ENSGALG00000005302	Name=SASS6
8	12300001	12350000	159	0.185768	ID=gene:ENSGALG00000005329	Name=MFSD14A
2	81545001	81595000	302	0.185339	.
4	70270001	70320000	404	0.185259	ID=gene:ENSGALG00000041373	biotype=protein_coding
15	420001	470000	82	0.185235	ID=gene:ENSGALG00000040756	biotype=protein_coding
15	420001	470000	82	0.185235	ID=gene:ENSGALG00000039239	Name=SERPIND1
8	12000001	12050000	62	0.185175	.
15	455001	505000	82	0.185087	.
2	82625001	82675000	248	0.18506	.
4	70310001	70360000	347	0.185045	ID=gene:ENSGALG00000041373	biotype=protein_coding
5	3650001	3700000	47	0.185006	ID=gene:ENSGALG00000012194	Name=CCDC34
5	3650001	3700000	47	0.185006	ID=gene:ENSGALG00000013297	Name=BBOX1
15	315001	365000	115	0.184772	ID=gene:ENSGALG00000047077	Name=SLC25A1
15	315001	365000	115	0.184772	ID=gene:ENSGALG00000041760	Name=CLTCL1
2	28330001	28380000	868	0.184647	ID=gene:ENSGALG00000010795	biotype=protein_coding
2	81135001	81185000	747	0.184626	ID=gene:ENSGALG00000013102	biotype=protein_coding
3	56990001	57040000	1136	0.184518	ID=gene:ENSGALG00000034374	Name=STX7
3	56990001	57040000	1136	0.184518	ID=gene:ENSGALG00000002911	Name=MOXD1
1	95115001	95165000	398	0.184458	ID=gene:ENSGALG00000043393	Name=CADM2
6	14575001	14625000	140	0.184328	ID=gene:ENSGALG00000004980	Name=KCNMA1
1	44215001	44265000	647	0.184327	.
15	410001	460000	85	0.18416	ID=gene:ENSGALG00000040756	biotype=protein_coding
15	410001	460000	85	0.18416	ID=gene:ENSGALG00000039239	Name=SERPIND1
15	530001	580000	72	0.184135	ID=gene:ENSGALG00000058017	Name=HIC2
8	12240001	12290000	244	0.184082	ID=gene:ENSGALG00000005257	Name=VCAM1
2	81130001	81180000	713	0.18363	ID=gene:ENSGALG00000013102	biotype=protein_coding
1	88605001	88655000	4	0.183616	ID=gene:ENSGALG00000054689	biotype=protein_coding
8	11435001	11485000	103	0.183348	ID=gene:ENSGALG00000005147	Name=AMY1A
8	11435001	11485000	103	0.183348	ID=gene:ENSGALG00000005162	biotype=protein_coding
5	31315001	31365000	286	0.183186	.
5	3660001	3710000	54	0.183087	ID=gene:ENSGALG00000012194	Name=CCDC34
5	3660001	3710000	54	0.183087	ID=gene:ENSGALG00000013297	Name=BBOX1
15	485001	535000	72	0.182989	ID=gene:ENSGALG00000058017	Name=HIC2
5	33000001	33050000	233	0.182986	.
15	580001	630000	91	0.182944	ID=gene:ENSGALG00000058017	Name=HIC2
15	460001	510000	79	0.182663	.
1	42410001	42460000	246	0.182573	.
8	11460001	11510000	97	0.182482	ID=gene:ENSGALG00000005147	Name=AMY1A
8	11460001	11510000	97	0.182482	ID=gene:ENSGALG00000005162	biotype=protein_coding
2	96300001	96350000	17	0.182429	.
2	96305001	96355000	17	0.182429	.
2	96310001	96360000	17	0.182429	.
2	96315001	96365000	17	0.182429	.
2	96320001	96370000	17	0.182429	.
2	96325001	96375000	17	0.182429	.
8	12210001	12260000	219	0.182427	ID=gene:ENSGALG00000005248	Name=CDC14A
8	12210001	12260000	219	0.182427	ID=gene:ENSGALG00000005257	Name=VCAM1
5	3655001	3705000	51	0.182132	ID=gene:ENSGALG00000012194	Name=CCDC34
5	3655001	3705000	51	0.182132	ID=gene:ENSGALG00000013297	Name=BBOX1
2	28065001	28115000	271	0.182086	ID=gene:ENSGALG00000010794	Name=MEOX2
1	95120001	95170000	408	0.181966	ID=gene:ENSGALG00000043393	Name=CADM2
5	3205001	3255000	43	0.181938	.
1	95125001	95175000	400	0.181911	ID=gene:ENSGALG00000043393	Name=CADM2
5	49135001	49185000	359	0.181896	ID=gene:ENSGALG00000011244	Name=DLK1
5	3040001	3090000	33	0.181802	ID=gene:ENSGALG00000039254	Name=SLC17A6
5	3665001	3715000	52	0.181742	ID=gene:ENSGALG00000012194	Name=CCDC34
5	3665001	3715000	52	0.181742	ID=gene:ENSGALG00000013297	Name=BBOX1
4	72085001	72135000	316	0.181693	.
4	70245001	70295000	413	0.181619	ID=gene:ENSGALG00000041373	biotype=protein_coding
15	465001	515000	82	0.181568	.
15	380001	430000	112	0.18148	ID=gene:ENSGALG00000040128	Name=SNAP29
15	380001	430000	112	0.18148	ID=gene:ENSGALG00000040756	biotype=protein_coding
15	380001	430000	112	0.18148	ID=gene:ENSGALG00000039239	Name=SERPIND1
4	80885001	80935000	546	0.18141	ID=gene:ENSGALG00000015591	biotype=protein_coding
2	81905001	81955000	199	0.181329	.
4	80875001	80925000	503	0.181293	ID=gene:ENSGALG00000034673	Name=HTRA3
15	450001	500000	85	0.181263	.
15	495001	545000	62	0.18124	ID=gene:ENSGALG00000058017	Name=HIC2
15	405001	455000	87	0.18118	ID=gene:ENSGALG00000040756	biotype=protein_coding
15	405001	455000	87	0.18118	ID=gene:ENSGALG00000039239	Name=SERPIND1
8	12405001	12455000	175	0.181162	ID=gene:ENSGALG00000046652	biotype=protein_coding
4	70315001	70365000	339	0.181101	.
8	10865001	10915000	101	0.181091	ID=gene:ENSGALG00000005105	biotype=protein_coding
8	10865001	10915000	101	0.181091	ID=gene:ENSGALG00000058458	biotype=protein_coding
15	390001	440000	94	0.181058	ID=gene:ENSGALG00000040756	biotype=protein_coding
15	390001	440000	94	0.181058	ID=gene:ENSGALG00000039239	Name=SERPIND1
8	12140001	12190000	233	0.181017	ID=gene:ENSGALG00000056904	Name=DPH5
8	12140001	12190000	233	0.181017	ID=gene:ENSGALG00000020879	Name=SLC30A7
8	12140001	12190000	233	0.181017	ID=gene:ENSGALG00000051438	biotype=protein_coding
8	12140001	12190000	233	0.181017	ID=gene:ENSGALG00000005248	Name=CDC14A
8	11220001	11270000	82	0.180918	ID=gene:ENSGALG00000034230	Name=SWT1
8	11220001	11270000	82	0.180918	ID=gene:ENSGALG00000033077	biotype=protein_coding
2	81510001	81560000	295	0.180886	ID=gene:ENSGALG00000052072	biotype=protein_coding
15	415001	465000	83	0.180853	ID=gene:ENSGALG00000040756	biotype=protein_coding
15	415001	465000	83	0.180853	ID=gene:ENSGALG00000039239	Name=SERPIND1
15	320001	370000	106	0.18083	ID=gene:ENSGALG00000047077	Name=SLC25A1
15	320001	370000	106	0.18083	ID=gene:ENSGALG00000041760	Name=CLTCL1
8	12135001	12185000	235	0.18083	ID=gene:ENSGALG00000056904	Name=DPH5
8	12135001	12185000	235	0.18083	ID=gene:ENSGALG00000020879	Name=SLC30A7
8	12135001	12185000	235	0.18083	ID=gene:ENSGALG00000051438	biotype=protein_coding
8	12135001	12185000	235	0.18083	ID=gene:ENSGALG00000005248	Name=CDC14A
2	81675001	81725000	268	0.180754	.
2	81550001	81600000	292	0.180673	.
7	36620001	36670000	103	0.180533	ID=gene:ENSGALG00000012579	Name=BAZ2B
4	70615001	70665000	436	0.180396	.
13	960001	1010000	5	0.180332	ID=gene:ENSGALG00000057054	biotype=protein_coding
13	960001	1010000	5	0.180332	ID=gene:ENSGALG00000056960	biotype=protein_coding
13	960001	1010000	5	0.180332	ID=gene:ENSGALG00000056712	biotype=protein_coding
13	960001	1010000	5	0.180332	ID=gene:ENSGALG00000047118	biotype=protein_coding
8	12245001	12295000	252	0.180312	ID=gene:ENSGALG00000005257	Name=VCAM1
8	12245001	12295000	252	0.180312	ID=gene:ENSGALG00000005277	Name=RTCA
1	88580001	88630000	4	0.180269	ID=gene:ENSGALG00000054689	biotype=protein_coding
1	88585001	88635000	4	0.180269	ID=gene:ENSGALG00000054689	biotype=protein_coding
1	88590001	88640000	4	0.180269	ID=gene:ENSGALG00000054689	biotype=protein_coding
1	88595001	88645000	4	0.180269	ID=gene:ENSGALG00000054689	biotype=protein_coding
8	11705001	11755000	85	0.180216	ID=gene:ENSGALG00000005180	biotype=protein_coding
8	11705001	11755000	85	0.180216	ID=gene:ENSGALG00000064129	biotype=protein_coding
8	11995001	12045000	61	0.180088	.
8	10910001	10960000	67	0.179919	ID=gene:ENSGALG00000031129	biotype=protein_coding
8	12105001	12155000	192	0.179893	ID=gene:ENSGALG00000005208	Name=S1PR1
8	12105001	12155000	192	0.179893	ID=gene:ENSGALG00000056904	Name=DPH5
8	12105001	12155000	192	0.179893	ID=gene:ENSGALG00000020879	Name=SLC30A7
5	21255001	21305000	541	0.179824	.
15	425001	475000	82	0.179762	ID=gene:ENSGALG00000040756	biotype=protein_coding
15	425001	475000	82	0.179762	ID=gene:ENSGALG00000039239	Name=SERPIND1
8	10870001	10920000	101	0.179707	ID=gene:ENSGALG00000005105	biotype=protein_coding
8	10870001	10920000	101	0.179707	ID=gene:ENSGALG00000058458	biotype=protein_coding
4	72060001	72110000	316	0.179689	.
2	81685001	81735000	217	0.179434	.
1	44895001	44945000	655	0.179394	ID=gene:ENSGALG00000011293	Name=MRPL42
1	44895001	44945000	655	0.179394	ID=gene:ENSGALG00000050619	Name=SOCS2
1	44895001	44945000	655	0.179394	ID=gene:ENSGALG00000011297	Name=CRADD
2	95040001	95090000	202	0.179367	.
1	95130001	95180000	354	0.179362	ID=gene:ENSGALG00000043393	Name=CADM2
15	475001	525000	72	0.17934	ID=gene:ENSGALG00000058017	Name=HIC2
5	49130001	49180000	370	0.179115	ID=gene:ENSGALG00000011244	Name=DLK1
2	133960001	134010000	247	0.179113	ID=gene:ENSGALG00000031578	biotype=protein_coding
8	10905001	10955000	72	0.179083	ID=gene:ENSGALG00000031129	biotype=protein_coding
5	31320001	31370000	289	0.178994	.
3	56995001	57045000	1126	0.178957	ID=gene:ENSGALG00000034374	Name=STX7
3	56995001	57045000	1126	0.178957	ID=gene:ENSGALG00000002911	Name=MOXD1
2	82410001	82460000	195	0.178601	.
2	27755001	27805000	381	0.178574	.
2	81910001	81960000	193	0.178569	.
15	340001	390000	116	0.178496	ID=gene:ENSGALG00000041760	Name=CLTCL1
15	340001	390000	116	0.178496	ID=gene:ENSGALG00000040128	Name=SNAP29
15	340001	390000	116	0.178496	ID=gene:ENSGALG00000040756	biotype=protein_coding
3	57005001	57055000	1104	0.178481	ID=gene:ENSGALG00000034374	Name=STX7
3	57005001	57055000	1104	0.178481	ID=gene:ENSGALG00000002911	Name=MOXD1
8	12115001	12165000	199	0.178481	ID=gene:ENSGALG00000005208	Name=S1PR1
8	12115001	12165000	199	0.178481	ID=gene:ENSGALG00000056904	Name=DPH5
8	12115001	12165000	199	0.178481	ID=gene:ENSGALG00000020879	Name=SLC30A7
8	12115001	12165000	199	0.178481	ID=gene:ENSGALG00000051438	biotype=protein_coding
4	80880001	80930000	524	0.178354	.
2	28050001	28100000	272	0.178204	ID=gene:ENSGALG00000010794	Name=MEOX2
2	133955001	134005000	252	0.17819	ID=gene:ENSGALG00000031578	biotype=protein_coding
8	11465001	11515000	93	0.178169	ID=gene:ENSGALG00000005147	Name=AMY1A
8	11465001	11515000	93	0.178169	ID=gene:ENSGALG00000005162	biotype=protein_coding
4	24385001	24435000	209	0.178094	.
2	82405001	82455000	199	0.178087	.
1	95920001	95970000	174	0.178081	.
8	11190001	11240000	71	0.178041	ID=gene:ENSGALG00000045555	Name=IVNS1ABP
8	11190001	11240000	71	0.178041	ID=gene:ENSGALG00000034230	Name=SWT1
5	3630001	3680000	42	0.177903	ID=gene:ENSGALG00000012194	Name=CCDC34
5	3630001	3680000	42	0.177903	ID=gene:ENSGALG00000013304	Name=SLC5A12
5	3630001	3680000	42	0.177903	ID=gene:ENSGALG00000013297	Name=BBOX1
2	81680001	81730000	243	0.17787	.
15	470001	520000	79	0.177755	.
5	32905001	32955000	288	0.177739	.
30	1785001	1835000	1	0.177736	ID=gene:ENSGALG00000054974	biotype=protein_coding
30	1790001	1840000	1	0.177736	ID=gene:ENSGALG00000054974	biotype=protein_coding
30	1795001	1845000	1	0.177736	ID=gene:ENSGALG00000054974	biotype=protein_coding
30	1800001	1850000	1	0.177736	ID=gene:ENSGALG00000054974	biotype=protein_coding
30	1805001	1855000	1	0.177736	ID=gene:ENSGALG00000054974	biotype=protein_coding
7	11820001	11870000	865	0.177711	ID=gene:ENSGALG00000008459	Name=BMPR2
3	57000001	57050000	1112	0.177707	ID=gene:ENSGALG00000034374	Name=STX7
3	57000001	57050000	1112	0.177707	ID=gene:ENSGALG00000002911	Name=MOXD1
8	11250001	11300000	79	0.177678	ID=gene:ENSGALG00000034230	Name=SWT1
8	11250001	11300000	79	0.177678	ID=gene:ENSGALG00000033077	biotype=protein_coding
2	95055001	95105000	163	0.177657	.
15	400001	450000	88	0.177571	ID=gene:ENSGALG00000040756	biotype=protein_coding
15	400001	450000	88	0.177571	ID=gene:ENSGALG00000039239	Name=SERPIND1
8	12110001	12160000	191	0.177468	ID=gene:ENSGALG00000005208	Name=S1PR1
8	12110001	12160000	191	0.177468	ID=gene:ENSGALG00000056904	Name=DPH5
8	12110001	12160000	191	0.177468	ID=gene:ENSGALG00000020879	Name=SLC30A7
8	190001	240000	9	0.177285	.
4	80980001	81030000	737	0.17726	ID=gene:ENSGALG00000015594	biotype=protein_coding
5	3625001	3675000	43	0.177205	ID=gene:ENSGALG00000012194	Name=CCDC34
5	3625001	3675000	43	0.177205	ID=gene:ENSGALG00000013304	Name=SLC5A12
5	3625001	3675000	43	0.177205	ID=gene:ENSGALG00000013297	Name=BBOX1
4	70320001	70370000	310	0.177161	.
1	65810001	65860000	467	0.177053	ID=gene:ENSGALG00000032768	Name=SOX5
1	73110001	73160000	219	0.177052	.
8	11965001	12015000	95	0.176995	ID=gene:ENSGALG00000047706	biotype=protein_coding
2	81085001	81135000	466	0.176972	ID=gene:ENSGALG00000013102	biotype=protein_coding
5	49015001	49065000	372	0.176847	.
5	3030001	3080000	27	0.176773	ID=gene:ENSGALG00000039254	Name=SLC17A6
2	28035001	28085000	284	0.176762	ID=gene:ENSGALG00000010794	Name=MEOX2
5	21250001	21300000	512	0.176722	.
8	11225001	11275000	80	0.176652	ID=gene:ENSGALG00000034230	Name=SWT1
8	11225001	11275000	80	0.176652	ID=gene:ENSGALG00000033077	biotype=protein_coding
7	11815001	11865000	903	0.176519	ID=gene:ENSGALG00000008459	Name=BMPR2
8	11200001	11250000	66	0.176428	ID=gene:ENSGALG00000045555	Name=IVNS1ABP
8	11200001	11250000	66	0.176428	ID=gene:ENSGALG00000034230	Name=SWT1
2	81555001	81605000	284	0.176403	.
4	70620001	70670000	452	0.176184	.
8	12155001	12205000	246	0.176148	ID=gene:ENSGALG00000020879	Name=SLC30A7
8	12155001	12205000	246	0.176148	ID=gene:ENSGALG00000051438	biotype=protein_coding
8	12155001	12205000	246	0.176148	ID=gene:ENSGALG00000005248	Name=CDC14A
2	93365001	93415000	220	0.176043	.
7	11805001	11855000	945	0.176031	ID=gene:ENSGALG00000008459	Name=BMPR2
2	81080001	81130000	485	0.1758	ID=gene:ENSGALG00000013102	biotype=protein_coding
5	3155001	3205000	34	0.175622	ID=gene:ENSGALG00000061457	Name=FANCF
5	3155001	3205000	34	0.175622	ID=gene:ENSGALG00000058537	biotype=protein_coding
2	133950001	134000000	239	0.175529	ID=gene:ENSGALG00000031578	biotype=protein_coding
8	12130001	12180000	218	0.175505	ID=gene:ENSGALG00000056904	Name=DPH5
8	12130001	12180000	218	0.175505	ID=gene:ENSGALG00000020879	Name=SLC30A7
8	12130001	12180000	218	0.175505	ID=gene:ENSGALG00000051438	biotype=protein_coding
8	12130001	12180000	218	0.175505	ID=gene:ENSGALG00000005248	Name=CDC14A
15	480001	530000	73	0.175477	ID=gene:ENSGALG00000058017	Name=HIC2
8	12250001	12300000	250	0.175468	ID=gene:ENSGALG00000005257	Name=VCAM1
8	12250001	12300000	250	0.175468	ID=gene:ENSGALG00000005277	Name=RTCA
2	28045001	28095000	281	0.175441	ID=gene:ENSGALG00000010794	Name=MEOX2
4	80890001	80940000	614	0.175317	ID=gene:ENSGALG00000015591	biotype=protein_coding
8	11970001	12020000	90	0.175265	ID=gene:ENSGALG00000047706	biotype=protein_coding
1	44190001	44240000	751	0.175093	ID=gene:ENSGALG00000011274	Name=DCN
5	2965001	3015000	46	0.175069	ID=gene:ENSGALG00000003748	Name=ANO5
15	585001	635000	91	0.174991	ID=gene:ENSGALG00000058017	Name=HIC2
2	81180001	81230000	866	0.174948	ID=gene:ENSGALG00000013102	biotype=protein_coding
8	11960001	12010000	102	0.174811	ID=gene:ENSGALG00000047706	biotype=protein_coding
15	350001	400000	117	0.174807	ID=gene:ENSGALG00000041760	Name=CLTCL1
15	350001	400000	117	0.174807	ID=gene:ENSGALG00000040128	Name=SNAP29
15	350001	400000	117	0.174807	ID=gene:ENSGALG00000040756	biotype=protein_coding
8	11195001	11245000	70	0.17453	ID=gene:ENSGALG00000045555	Name=IVNS1ABP
8	11195001	11245000	70	0.17453	ID=gene:ENSGALG00000034230	Name=SWT1
8	12295001	12345000	165	0.17447	ID=gene:ENSGALG00000005277	Name=RTCA
8	12295001	12345000	165	0.17447	ID=gene:ENSGALG00000005280	Name=DBT
8	12295001	12345000	165	0.17447	ID=gene:ENSGALG00000005284	Name=LRRC39
8	12295001	12345000	165	0.17447	ID=gene:ENSGALG00000005290	biotype=protein_coding
8	12295001	12345000	165	0.17447	ID=gene:ENSGALG00000005302	Name=SASS6
8	12295001	12345000	165	0.17447	ID=gene:ENSGALG00000005329	Name=MFSD14A
15	365001	415000	117	0.174405	ID=gene:ENSGALG00000041760	Name=CLTCL1
15	365001	415000	117	0.174405	ID=gene:ENSGALG00000040128	Name=SNAP29
15	365001	415000	117	0.174405	ID=gene:ENSGALG00000040756	biotype=protein_coding
15	365001	415000	117	0.174405	ID=gene:ENSGALG00000039239	Name=SERPIND1
4	70625001	70675000	466	0.174388	.
8	11245001	11295000	84	0.174244	ID=gene:ENSGALG00000034230	Name=SWT1
8	11245001	11295000	84	0.174244	ID=gene:ENSGALG00000033077	biotype=protein_coding
2	28030001	28080000	266	0.174038	ID=gene:ENSGALG00000010794	Name=MEOX2
1	73105001	73155000	221	0.173923	.
8	11035001	11085000	90	0.173783	ID=gene:ENSGALG00000031129	biotype=protein_coding
2	133945001	133995000	238	0.173781	ID=gene:ENSGALG00000031578	biotype=protein_coding
4	72090001	72140000	317	0.173777	.
7	11810001	11860000	929	0.173722	ID=gene:ENSGALG00000008459	Name=BMPR2
7	36685001	36735000	91	0.173662	ID=gene:ENSGALG00000012584	Name=MARCH7
7	36685001	36735000	91	0.173662	ID=gene:ENSGALG00000012587	Name=NAA20
2	81670001	81720000	322	0.173612	.
15	360001	410000	116	0.173595	ID=gene:ENSGALG00000041760	Name=CLTCL1
15	360001	410000	116	0.173595	ID=gene:ENSGALG00000040128	Name=SNAP29
15	360001	410000	116	0.173595	ID=gene:ENSGALG00000040756	biotype=protein_coding
15	360001	410000	116	0.173595	ID=gene:ENSGALG00000039239	Name=SERPIND1
4	80895001	80945000	643	0.17343	ID=gene:ENSGALG00000015591	biotype=protein_coding
33	7800001	7850000	6	0.173423	.
15	345001	395000	115	0.173356	ID=gene:ENSGALG00000041760	Name=CLTCL1
15	345001	395000	115	0.173356	ID=gene:ENSGALG00000040128	Name=SNAP29
15	345001	395000	115	0.173356	ID=gene:ENSGALG00000040756	biotype=protein_coding
4	78755001	78805000	607	0.173207	.
2	133940001	133990000	221	0.173116	ID=gene:ENSGALG00000031578	biotype=protein_coding
8	10665001	10715000	174	0.173038	ID=gene:ENSGALG00000005065	Name=PLA2G4A
8	10665001	10715000	174	0.173038	ID=gene:ENSGALG00000033635	Name=PTGS2
8	12100001	12150000	191	0.173016	ID=gene:ENSGALG00000005208	Name=S1PR1
8	12100001	12150000	191	0.173016	ID=gene:ENSGALG00000056904	Name=DPH5
8	12100001	12150000	191	0.173016	ID=gene:ENSGALG00000020879	Name=SLC30A7
3	56985001	57035000	1188	0.172989	ID=gene:ENSGALG00000034374	Name=STX7
3	56985001	57035000	1188	0.172989	ID=gene:ENSGALG00000002911	Name=MOXD1
8	12125001	12175000	212	0.172963	ID=gene:ENSGALG00000005208	Name=S1PR1
8	12125001	12175000	212	0.172963	ID=gene:ENSGALG00000056904	Name=DPH5
8	12125001	12175000	212	0.172963	ID=gene:ENSGALG00000020879	Name=SLC30A7
8	12125001	12175000	212	0.172963	ID=gene:ENSGALG00000051438	biotype=protein_coding
8	12125001	12175000	212	0.172963	ID=gene:ENSGALG00000005248	Name=CDC14A
2	81505001	81555000	325	0.172959	ID=gene:ENSGALG00000052072	biotype=protein_coding
2	28070001	28120000	276	0.172918	ID=gene:ENSGALG00000010794	Name=MEOX2
3	57010001	57060000	1128	0.172899	ID=gene:ENSGALG00000034374	Name=STX7
3	57010001	57060000	1128	0.172899	ID=gene:ENSGALG00000002911	Name=MOXD1
2	96290001	96340000	18	0.172839	.
2	96295001	96345000	18	0.172839	.
8	12255001	12305000	259	0.172749	ID=gene:ENSGALG00000005257	Name=VCAM1
8	12255001	12305000	259	0.172749	ID=gene:ENSGALG00000005277	Name=RTCA
8	12255001	12305000	259	0.172749	ID=gene:ENSGALG00000005280	Name=DBT
2	133935001	133985000	211	0.172671	ID=gene:ENSGALG00000031578	biotype=protein_coding
15	355001	405000	111	0.172647	ID=gene:ENSGALG00000041760	Name=CLTCL1
15	355001	405000	111	0.172647	ID=gene:ENSGALG00000040128	Name=SNAP29
15	355001	405000	111	0.172647	ID=gene:ENSGALG00000040756	biotype=protein_coding
4	80900001	80950000	669	0.172628	ID=gene:ENSGALG00000015591	biotype=protein_coding
8	10735001	10785000	101	0.172621	.
2	81560001	81610000	279	0.172563	.
15	305001	355000	171	0.172534	ID=gene:ENSGALG00000047077	Name=SLC25A1
15	305001	355000	171	0.172534	ID=gene:ENSGALG00000041760	Name=CLTCL1
8	11205001	11255000	67	0.17248	ID=gene:ENSGALG00000045555	Name=IVNS1ABP
8	11205001	11255000	67	0.17248	ID=gene:ENSGALG00000034230	Name=SWT1
6	14570001	14620000	142	0.172431	ID=gene:ENSGALG00000004980	Name=KCNMA1
8	11990001	12040000	62	0.172258	.
4	80905001	80955000	708	0.172226	ID=gene:ENSGALG00000015591	biotype=protein_coding
8	11635001	11685000	75	0.172071	ID=gene:ENSGALG00000005180	biotype=protein_coding
4	70610001	70660000	420	0.172033	.
2	81125001	81175000	675	0.172017	ID=gene:ENSGALG00000013102	biotype=protein_coding
8	12410001	12460000	183	0.172002	ID=gene:ENSGALG00000046652	biotype=protein_coding
1	44175001	44225000	785	0.171948	ID=gene:ENSGALG00000011274	Name=DCN
1	66145001	66195000	491	0.171946	ID=gene:ENSGALG00000032768	Name=SOX5
2	93370001	93420000	227	0.171943	.
8	11710001	11760000	99	0.171942	ID=gene:ENSGALG00000005180	biotype=protein_coding
8	11710001	11760000	99	0.171942	ID=gene:ENSGALG00000064129	biotype=protein_coding
4	70240001	70290000	453	0.171931	ID=gene:ENSGALG00000041373	biotype=protein_coding
8	11495001	11545000	88	0.171891	.
5	49060001	49110000	379	0.171813	.
8	12260001	12310000	245	0.171762	ID=gene:ENSGALG00000005257	Name=VCAM1
8	12260001	12310000	245	0.171762	ID=gene:ENSGALG00000005277	Name=RTCA
8	12260001	12310000	245	0.171762	ID=gene:ENSGALG00000005280	Name=DBT
8	10700001	10750000	150	0.171719	ID=gene:ENSGALG00000005065	Name=PLA2G4A
8	10700001	10750000	150	0.171719	ID=gene:ENSGALG00000033635	Name=PTGS2
1	73115001	73165000	207	0.171637	.
1	42480001	42530000	278	0.171618	.
15	375001	425000	109	0.171513	ID=gene:ENSGALG00000041760	Name=CLTCL1
15	375001	425000	109	0.171513	ID=gene:ENSGALG00000040128	Name=SNAP29
15	375001	425000	109	0.171513	ID=gene:ENSGALG00000040756	biotype=protein_coding
15	375001	425000	109	0.171513	ID=gene:ENSGALG00000039239	Name=SERPIND1
8	10600001	10650000	149	0.171475	ID=gene:ENSGALG00000005065	Name=PLA2G4A
5	33070001	33120000	227	0.171466	ID=gene:ENSGALG00000064136	Name=NOVA1
8	11125001	11175000	94	0.17138	.
8	11040001	11090000	91	0.171357	ID=gene:ENSGALG00000031129	biotype=protein_coding
1	95870001	95920000	227	0.171269	.
2	81960001	82010000	255	0.17124	ID=gene:ENSGALG00000058449	biotype=protein_coding
1	95865001	95915000	234	0.171236	.
6	14580001	14630000	142	0.171207	ID=gene:ENSGALG00000004980	Name=KCNMA1
8	11230001	11280000	80	0.171199	ID=gene:ENSGALG00000034230	Name=SWT1
8	11230001	11280000	80	0.171199	ID=gene:ENSGALG00000033077	biotype=protein_coding
5	33080001	33130000	248	0.171147	ID=gene:ENSGALG00000064136	Name=NOVA1
2	27925001	27975000	389	0.171084	ID=gene:ENSGALG00000010792	Name=AGMO
4	80870001	80920000	500	0.171053	ID=gene:ENSGALG00000034673	Name=HTRA3
8	10915001	10965000	61	0.171024	ID=gene:ENSGALG00000031129	biotype=protein_coding
5	2865001	2915000	39	0.171012	.
2	27335001	27385000	172	0.17098	ID=gene:ENSGALG00000035504	Name=ETV1
8	12265001	12315000	238	0.170955	ID=gene:ENSGALG00000005257	Name=VCAM1
8	12265001	12315000	238	0.170955	ID=gene:ENSGALG00000005277	Name=RTCA
8	12265001	12315000	238	0.170955	ID=gene:ENSGALG00000005280	Name=DBT
1	44220001	44270000	629	0.170899	.
4	80910001	80960000	737	0.170816	ID=gene:ENSGALG00000015591	biotype=protein_coding
15	490001	540000	67	0.170747	ID=gene:ENSGALG00000058017	Name=HIC2
8	12290001	12340000	179	0.170521	ID=gene:ENSGALG00000005277	Name=RTCA
8	12290001	12340000	179	0.170521	ID=gene:ENSGALG00000005280	Name=DBT
8	12290001	12340000	179	0.170521	ID=gene:ENSGALG00000005284	Name=LRRC39
8	12290001	12340000	179	0.170521	ID=gene:ENSGALG00000005290	biotype=protein_coding
8	12290001	12340000	179	0.170521	ID=gene:ENSGALG00000005302	Name=SASS6
2	95045001	95095000	181	0.170494	.
2	81075001	81125000	485	0.170486	ID=gene:ENSGALG00000013102	biotype=protein_coding
8	11985001	12035000	65	0.170449	ID=gene:ENSGALG00000047706	biotype=protein_coding
2	81900001	81950000	221	0.170387	.
5	21260001	21310000	530	0.170341	.
8	10730001	10780000	111	0.170264	.
8	10660001	10710000	170	0.170212	ID=gene:ENSGALG00000005065	Name=PLA2G4A
8	10670001	10720000	169	0.170193	ID=gene:ENSGALG00000005065	Name=PLA2G4A
8	10670001	10720000	169	0.170193	ID=gene:ENSGALG00000033635	Name=PTGS2
8	11485001	11535000	91	0.170116	.
8	11120001	11170000	94	0.170098	.
8	10690001	10740000	154	0.170091	ID=gene:ENSGALG00000005065	Name=PLA2G4A
8	10690001	10740000	154	0.170091	ID=gene:ENSGALG00000033635	Name=PTGS2
27	1050001	1100000	5	0.170036	.
27	1055001	1105000	5	0.170036	.
27	1060001	1110000	5	0.170036	.
27	1065001	1115000	5	0.170036	.
27	1070001	1120000	5	0.170036	.
27	1075001	1125000	5	0.170036	.
5	33095001	33145000	307	0.169941	ID=gene:ENSGALG00000064136	Name=NOVA1
13	2120001	2170000	83	0.16993	ID=gene:ENSGALG00000036310	Name=CYSTM1
13	2120001	2170000	83	0.16993	ID=gene:ENSGALG00000000946	Name=PFDN1
5	47340001	47390000	271	0.169906	.
15	525001	575000	71	0.169886	ID=gene:ENSGALG00000058017	Name=HIC2
1	95860001	95910000	241	0.169874	.
2	81585001	81635000	217	0.169797	.
13	2115001	2165000	83	0.169756	ID=gene:ENSGALG00000036310	Name=CYSTM1
13	2115001	2165000	83	0.169756	ID=gene:ENSGALG00000000946	Name=PFDN1
5	2840001	2890000	36	0.169716	.
8	10740001	10790000	89	0.169691	.
8	10595001	10645000	156	0.169683	ID=gene:ENSGALG00000005065	Name=PLA2G4A
8	10860001	10910000	97	0.169494	ID=gene:ENSGALG00000005105	biotype=protein_coding
8	10860001	10910000	97	0.169494	ID=gene:ENSGALG00000058458	biotype=protein_coding
8	11700001	11750000	78	0.169492	ID=gene:ENSGALG00000005180	biotype=protein_coding
8	11700001	11750000	78	0.169492	ID=gene:ENSGALG00000064129	biotype=protein_coding
2	92520001	92570000	418	0.169355	ID=gene:ENSGALG00000041184	Name=NETO1
8	12120001	12170000	214	0.169172	ID=gene:ENSGALG00000005208	Name=S1PR1
8	12120001	12170000	214	0.169172	ID=gene:ENSGALG00000056904	Name=DPH5
8	12120001	12170000	214	0.169172	ID=gene:ENSGALG00000020879	Name=SLC30A7
8	12120001	12170000	214	0.169172	ID=gene:ENSGALG00000051438	biotype=protein_coding
15	520001	570000	68	0.16915	ID=gene:ENSGALG00000058017	Name=HIC2
8	10605001	10655000	152	0.16909	ID=gene:ENSGALG00000005065	Name=PLA2G4A
5	32900001	32950000	283	0.169035	.
15	325001	375000	107	0.168925	ID=gene:ENSGALG00000047077	Name=SLC25A1
15	325001	375000	107	0.168925	ID=gene:ENSGALG00000041760	Name=CLTCL1
2	81185001	81235000	841	0.1689	ID=gene:ENSGALG00000013102	biotype=protein_coding
8	11025001	11075000	88	0.16882	ID=gene:ENSGALG00000031129	biotype=protein_coding
15	370001	420000	117	0.168809	ID=gene:ENSGALG00000041760	Name=CLTCL1
15	370001	420000	117	0.168809	ID=gene:ENSGALG00000040128	Name=SNAP29
15	370001	420000	117	0.168809	ID=gene:ENSGALG00000040756	biotype=protein_coding
15	370001	420000	117	0.168809	ID=gene:ENSGALG00000039239	Name=SERPIND1
5	33090001	33140000	278	0.168804	ID=gene:ENSGALG00000064136	Name=NOVA1
8	12010001	12060000	60	0.168737	.
3	57020001	57070000	1153	0.168649	ID=gene:ENSGALG00000034374	Name=STX7
3	57020001	57070000	1153	0.168649	ID=gene:ENSGALG00000002911	Name=MOXD1
8	11685001	11735000	75	0.16858	ID=gene:ENSGALG00000005180	biotype=protein_coding
8	11685001	11735000	75	0.16858	ID=gene:ENSGALG00000064129	biotype=protein_coding
2	95050001	95100000	167	0.168513	.
5	47345001	47395000	296	0.168369	.
8	12270001	12320000	232	0.16833	ID=gene:ENSGALG00000005257	Name=VCAM1
8	12270001	12320000	232	0.16833	ID=gene:ENSGALG00000005277	Name=RTCA
8	12270001	12320000	232	0.16833	ID=gene:ENSGALG00000005280	Name=DBT
11	4925001	4975000	406	0.168309	ID=gene:ENSGALG00000003602	biotype=protein_coding
1	95135001	95185000	362	0.168235	ID=gene:ENSGALG00000043393	Name=CADM2
1	73120001	73170000	211	0.16821	.
5	2955001	3005000	50	0.16819	ID=gene:ENSGALG00000003748	Name=ANO5
3	57155001	57205000	1000	0.168134	.
5	31325001	31375000	268	0.168101	.
4	70605001	70655000	409	0.168036	.
8	11480001	11530000	94	0.167977	ID=gene:ENSGALG00000005162	biotype=protein_coding
1	162210001	162260000	172	0.167867	.
1	73100001	73150000	212	0.167825	.
8	10590001	10640000	162	0.167812	ID=gene:ENSGALG00000005065	Name=PLA2G4A
8	10565001	10615000	164	0.167805	ID=gene:ENSGALG00000005065	Name=PLA2G4A
5	2945001	2995000	49	0.167748	ID=gene:ENSGALG00000003748	Name=ANO5
5	21245001	21295000	532	0.167721	.
8	11030001	11080000	89	0.167619	ID=gene:ENSGALG00000031129	biotype=protein_coding
8	11185001	11235000	80	0.167603	ID=gene:ENSGALG00000045555	Name=IVNS1ABP
8	11185001	11235000	80	0.167603	ID=gene:ENSGALG00000034230	Name=SWT1
12	8140001	8190000	503	0.167562	.
2	81895001	81945000	258	0.167541	.
8	10695001	10745000	155	0.167532	ID=gene:ENSGALG00000005065	Name=PLA2G4A
8	10695001	10745000	155	0.167532	ID=gene:ENSGALG00000033635	Name=PTGS2
8	10675001	10725000	167	0.16747	ID=gene:ENSGALG00000005065	Name=PLA2G4A
8	10675001	10725000	167	0.16747	ID=gene:ENSGALG00000033635	Name=PTGS2
5	33100001	33150000	312	0.167462	ID=gene:ENSGALG00000064136	Name=NOVA1
5	33085001	33135000	252	0.167401	ID=gene:ENSGALG00000064136	Name=NOVA1
8	10570001	10620000	163	0.167373	ID=gene:ENSGALG00000005065	Name=PLA2G4A
8	11490001	11540000	92	0.167373	.
2	81665001	81715000	315	0.167367	.
13	2125001	2175000	85	0.167347	ID=gene:ENSGALG00000036310	Name=CYSTM1
13	2125001	2175000	85	0.167347	ID=gene:ENSGALG00000000946	Name=PFDN1
13	2125001	2175000	85	0.167347	ID=gene:ENSGALG00000000949	Name=HBEGF
2	81115001	81165000	611	0.167245	ID=gene:ENSGALG00000013102	biotype=protein_coding
8	11020001	11070000	85	0.167212	ID=gene:ENSGALG00000031129	biotype=protein_coding
3	57015001	57065000	1133	0.167195	ID=gene:ENSGALG00000034374	Name=STX7
3	57015001	57065000	1133	0.167195	ID=gene:ENSGALG00000002911	Name=MOXD1
4	78760001	78810000	613	0.167163	ID=gene:ENSGALG00000015013	Name=MSX1
8	12145001	12195000	244	0.16715	ID=gene:ENSGALG00000020879	Name=SLC30A7
8	12145001	12195000	244	0.16715	ID=gene:ENSGALG00000051438	biotype=protein_coding
8	12145001	12195000	244	0.16715	ID=gene:ENSGALG00000005248	Name=CDC14A
8	11045001	11095000	95	0.167126	ID=gene:ENSGALG00000031129	biotype=protein_coding
11	4930001	4980000	429	0.16712	ID=gene:ENSGALG00000003602	biotype=protein_coding
11	4930001	4980000	429	0.16712	ID=gene:ENSGALG00000033378	Name=AKTIP
8	10745001	10795000	91	0.167085	.
1	44180001	44230000	781	0.167084	ID=gene:ENSGALG00000011274	Name=DCN
8	11975001	12025000	83	0.167071	ID=gene:ENSGALG00000047706	biotype=protein_coding
5	33005001	33055000	211	0.167061	.
8	11680001	11730000	73	0.167033	ID=gene:ENSGALG00000005180	biotype=protein_coding
8	11680001	11730000	73	0.167033	ID=gene:ENSGALG00000064129	biotype=protein_coding
5	33105001	33155000	335	0.166978	ID=gene:ENSGALG00000064136	Name=NOVA1
4	70415001	70465000	368	0.166951	.
2	81580001	81630000	234	0.166914	.
5	33065001	33115000	217	0.166885	ID=gene:ENSGALG00000009850	biotype=protein_coding
5	33065001	33115000	217	0.166885	ID=gene:ENSGALG00000064136	Name=NOVA1
2	81120001	81170000	619	0.166872	ID=gene:ENSGALG00000013102	biotype=protein_coding
2	133965001	134015000	246	0.166852	ID=gene:ENSGALG00000031578	biotype=protein_coding
2	92525001	92575000	430	0.166764	ID=gene:ENSGALG00000041184	Name=NETO1
1	44185001	44235000	761	0.166685	ID=gene:ENSGALG00000011274	Name=DCN
8	10560001	10610000	177	0.166637	ID=gene:ENSGALG00000005065	Name=PLA2G4A
8	11470001	11520000	99	0.166388	ID=gene:ENSGALG00000005162	biotype=protein_coding
2	82630001	82680000	237	0.166374	.
1	9150001	9200000	196	0.16634	ID=gene:ENSGALG00000006560	Name=SEMA3A
8	10575001	10625000	167	0.166246	ID=gene:ENSGALG00000005065	Name=PLA2G4A
2	95035001	95085000	210	0.166202	.
8	11475001	11525000	97	0.166176	ID=gene:ENSGALG00000005162	biotype=protein_coding
8	11980001	12030000	76	0.166133	ID=gene:ENSGALG00000047706	biotype=protein_coding
1	66150001	66200000	534	0.166092	ID=gene:ENSGALG00000032768	Name=SOX5
2	81575001	81625000	253	0.166042	.
8	11080001	11130000	99	0.165953	ID=gene:ENSGALG00000031129	biotype=protein_coding
8	11015001	11065000	82	0.165947	ID=gene:ENSGALG00000031129	biotype=protein_coding
33	4835001	4885000	56	0.165944	ID=gene:ENSGALG00000049270	biotype=protein_coding
33	4835001	4885000	56	0.165944	ID=gene:ENSGALG00000053274	biotype=protein_coding
33	4835001	4885000	56	0.165944	ID=gene:ENSGALG00000035818	biotype=protein_coding
1	162200001	162250000	159	0.165882	.
1	162205001	162255000	146	0.165823	.
15	440001	490000	77	0.165696	ID=gene:ENSGALG00000040756	biotype=protein_coding
1	162170001	162220000	200	0.165614	.
4	80975001	81025000	766	0.165577	ID=gene:ENSGALG00000015594	biotype=protein_coding
4	78750001	78800000	617	0.165552	.
5	2950001	3000000	50	0.165425	ID=gene:ENSGALG00000003748	Name=ANO5
8	10685001	10735000	157	0.165397	ID=gene:ENSGALG00000005065	Name=PLA2G4A
8	10685001	10735000	157	0.165397	ID=gene:ENSGALG00000033635	Name=PTGS2
7	11800001	11850000	975	0.165373	ID=gene:ENSGALG00000008454	Name=NOP58
7	11800001	11850000	975	0.165373	ID=gene:ENSGALG00000008459	Name=BMPR2
13	2130001	2180000	83	0.165324	ID=gene:ENSGALG00000036310	Name=CYSTM1
13	2130001	2180000	83	0.165324	ID=gene:ENSGALG00000000946	Name=PFDN1
13	2130001	2180000	83	0.165324	ID=gene:ENSGALG00000000949	Name=HBEGF
1	95815001	95865000	198	0.165241	.
8	10580001	10630000	170	0.165103	ID=gene:ENSGALG00000005065	Name=PLA2G4A
2	82415001	82465000	201	0.165101	.
4	81315001	81365000	530	0.165088	.
8	12150001	12200000	242	0.165041	ID=gene:ENSGALG00000020879	Name=SLC30A7
8	12150001	12200000	242	0.165041	ID=gene:ENSGALG00000051438	biotype=protein_coding
8	12150001	12200000	242	0.165041	ID=gene:ENSGALG00000005248	Name=CDC14A
2	82480001	82530000	202	0.165015	.
15	330001	380000	105	0.164933	ID=gene:ENSGALG00000041760	Name=CLTCL1
15	330001	380000	105	0.164933	ID=gene:ENSGALG00000040128	Name=SNAP29
8	10585001	10635000	157	0.164912	ID=gene:ENSGALG00000005065	Name=PLA2G4A
5	2960001	3010000	50	0.164735	ID=gene:ENSGALG00000003748	Name=ANO5
8	11010001	11060000	79	0.164703	ID=gene:ENSGALG00000031129	biotype=protein_coding
8	11690001	11740000	81	0.164642	ID=gene:ENSGALG00000005180	biotype=protein_coding
8	11690001	11740000	81	0.164642	ID=gene:ENSGALG00000064129	biotype=protein_coding
8	11955001	12005000	99	0.164607	ID=gene:ENSGALG00000047706	biotype=protein_coding
22	355001	405000	146	0.164579	ID=gene:ENSGALG00000042748	biotype=protein_coding
22	355001	405000	146	0.164579	ID=gene:ENSGALG00000030603	Name=ANTXR1
22	355001	405000	146	0.164579	ID=gene:ENSGALG00000059164	Name=GKN1
22	355001	405000	146	0.164579	ID=gene:ENSGALG00000039187	Name=GKN2
4	75340001	75390000	404	0.164553	.
2	28340001	28390000	836	0.164548	ID=gene:ENSGALG00000010795	biotype=protein_coding
2	81565001	81615000	261	0.164512	.
1	73095001	73145000	208	0.164474	.
2	93360001	93410000	234	0.164462	.
2	81885001	81935000	283	0.164433	.
8	11725001	11775000	98	0.164426	ID=gene:ENSGALG00000005180	biotype=protein_coding
8	11725001	11775000	98	0.164426	ID=gene:ENSGALG00000064129	biotype=protein_coding
2	81425001	81475000	388	0.164418	.
8	10630001	10680000	162	0.164282	ID=gene:ENSGALG00000005065	Name=PLA2G4A
1	9155001	9205000	188	0.164219	ID=gene:ENSGALG00000006560	Name=SEMA3A
3	57160001	57210000	1019	0.164194	.
13	2135001	2185000	78	0.164174	ID=gene:ENSGALG00000036310	Name=CYSTM1
13	2135001	2185000	78	0.164174	ID=gene:ENSGALG00000000946	Name=PFDN1
13	2135001	2185000	78	0.164174	ID=gene:ENSGALG00000000949	Name=HBEGF
5	3140001	3190000	42	0.164155	ID=gene:ENSGALG00000061457	Name=FANCF
3	57165001	57215000	1028	0.164015	.
13	2110001	2160000	84	0.164006	ID=gene:ENSGALG00000036310	Name=CYSTM1
13	2110001	2160000	84	0.164006	ID=gene:ENSGALG00000000946	Name=PFDN1
5	33115001	33165000	366	0.163976	ID=gene:ENSGALG00000064136	Name=NOVA1
2	81880001	81930000	279	0.163909	.
1	95820001	95870000	195	0.163878	.
1	162175001	162225000	197	0.163852	.
5	33060001	33110000	215	0.163835	ID=gene:ENSGALG00000009850	biotype=protein_coding
5	33060001	33110000	215	0.163835	ID=gene:ENSGALG00000064136	Name=NOVA1
1	95110001	95160000	414	0.163805	ID=gene:ENSGALG00000043393	Name=CADM2
1	66140001	66190000	514	0.163797	ID=gene:ENSGALG00000032768	Name=SOX5
2	81070001	81120000	480	0.163776	ID=gene:ENSGALG00000013102	biotype=protein_coding
3	57150001	57200000	1034	0.163773	.
8	11145001	11195000	99	0.163737	.
15	335001	385000	109	0.163687	ID=gene:ENSGALG00000041760	Name=CLTCL1
15	335001	385000	109	0.163687	ID=gene:ENSGALG00000040128	Name=SNAP29
15	335001	385000	109	0.163687	ID=gene:ENSGALG00000040756	biotype=protein_coding
2	133930001	133980000	217	0.163685	ID=gene:ENSGALG00000031578	biotype=protein_coding
8	11170001	11220000	88	0.163683	ID=gene:ENSGALG00000045555	Name=IVNS1ABP
8	11170001	11220000	88	0.163683	ID=gene:ENSGALG00000034230	Name=SWT1
5	47335001	47385000	278	0.163674	.
2	50615001	50665000	119	0.16367	.
8	10610001	10660000	152	0.163636	ID=gene:ENSGALG00000005065	Name=PLA2G4A
3	57025001	57075000	1128	0.163613	ID=gene:ENSGALG00000034374	Name=STX7
3	57025001	57075000	1128	0.163613	ID=gene:ENSGALG00000002911	Name=MOXD1
8	10655001	10705000	168	0.163573	ID=gene:ENSGALG00000005065	Name=PLA2G4A
8	10725001	10775000	116	0.163543	.
3	57035001	57085000	1108	0.163502	ID=gene:ENSGALG00000002911	Name=MOXD1
4	70630001	70680000	508	0.163462	.
2	133970001	134020000	244	0.163341	ID=gene:ENSGALG00000031578	biotype=protein_coding
5	33110001	33160000	352	0.163317	ID=gene:ENSGALG00000064136	Name=NOVA1
1	9145001	9195000	198	0.163302	ID=gene:ENSGALG00000006560	Name=SEMA3A
5	3145001	3195000	40	0.163269	ID=gene:ENSGALG00000061457	Name=FANCF
8	11645001	11695000	66	0.163248	ID=gene:ENSGALG00000005180	biotype=protein_coding
5	47350001	47400000	325	0.163223	.
5	33075001	33125000	237	0.163212	ID=gene:ENSGALG00000064136	Name=NOVA1
5	2860001	2910000	39	0.163155	.
8	11085001	11135000	101	0.16312	ID=gene:ENSGALG00000031129	biotype=protein_coding
1	162215001	162265000	160	0.163087	.
5	3670001	3720000	50	0.163052	ID=gene:ENSGALG00000012194	Name=CCDC34
5	3670001	3720000	50	0.163052	ID=gene:ENSGALG00000013297	Name=BBOX1
1	44225001	44275000	648	0.163018	.
2	82475001	82525000	202	0.162927	.
8	10705001	10755000	147	0.162911	ID=gene:ENSGALG00000005065	Name=PLA2G4A
8	10705001	10755000	147	0.162911	ID=gene:ENSGALG00000033635	Name=PTGS2
8	11130001	11180000	92	0.16285	.
4	80915001	80965000	767	0.162844	ID=gene:ENSGALG00000015591	biotype=protein_coding
2	92515001	92565000	416	0.162781	ID=gene:ENSGALG00000041184	Name=NETO1
1	66155001	66205000	538	0.16276	ID=gene:ENSGALG00000032768	Name=SOX5
8	10615001	10665000	158	0.162718	ID=gene:ENSGALG00000005065	Name=PLA2G4A
1	9140001	9190000	200	0.162694	ID=gene:ENSGALG00000006560	Name=SEMA3A
8	11100001	11150000	97	0.16263	ID=gene:ENSGALG00000031129	biotype=protein_coding
5	3135001	3185000	38	0.162581	ID=gene:ENSGALG00000061457	Name=FANCF
1	95925001	95975000	178	0.162569	.
8	12415001	12465000	185	0.162514	ID=gene:ENSGALG00000046652	biotype=protein_coding
5	33125001	33175000	375	0.162463	ID=gene:ENSGALG00000064136	Name=NOVA1
8	11115001	11165000	104	0.162368	.
8	11930001	11980000	121	0.162345	ID=gene:ENSGALG00000047706	biotype=protein_coding
3	57045001	57095000	1124	0.162344	ID=gene:ENSGALG00000002911	Name=MOXD1
8	10710001	10760000	144	0.162306	ID=gene:ENSGALG00000005065	Name=PLA2G4A
8	10710001	10760000	144	0.162306	ID=gene:ENSGALG00000033635	Name=PTGS2
4	75345001	75395000	416	0.16224	.
2	28025001	28075000	294	0.162209	ID=gene:ENSGALG00000010794	Name=MEOX2
8	10555001	10605000	181	0.162153	.
8	10970001	11020000	104	0.162146	ID=gene:ENSGALG00000031129	biotype=protein_coding
2	36220001	36270000	285	0.161996	ID=gene:ENSGALG00000011283	Name=ZNF385D
5	2970001	3020000	46	0.161918	ID=gene:ENSGALG00000003748	Name=ANO5
1	44170001	44220000	854	0.161842	ID=gene:ENSGALG00000011274	Name=DCN
4	72055001	72105000	309	0.16184	.
8	11150001	11200000	98	0.161818	.
5	3130001	3180000	36	0.161814	ID=gene:ENSGALG00000061457	Name=FANCF
4	78745001	78795000	641	0.161788	.
8	11715001	11765000	96	0.161788	ID=gene:ENSGALG00000005180	biotype=protein_coding
8	11715001	11765000	96	0.161788	ID=gene:ENSGALG00000064129	biotype=protein_coding
15	430001	480000	77	0.161761	ID=gene:ENSGALG00000040756	biotype=protein_coding
15	430001	480000	77	0.161761	ID=gene:ENSGALG00000039239	Name=SERPIND1
2	95030001	95080000	215	0.16174	.
5	3620001	3670000	35	0.161694	ID=gene:ENSGALG00000013311	Name=ANO3
5	3620001	3670000	35	0.161694	ID=gene:ENSGALG00000012194	Name=CCDC34
5	3620001	3670000	35	0.161694	ID=gene:ENSGALG00000013304	Name=SLC5A12
8	10855001	10905000	104	0.161658	ID=gene:ENSGALG00000005105	biotype=protein_coding
8	10855001	10905000	104	0.161658	ID=gene:ENSGALG00000058458	biotype=protein_coding
2	81955001	82005000	254	0.161655	ID=gene:ENSGALG00000058449	biotype=protein_coding
8	11695001	11745000	76	0.161654	ID=gene:ENSGALG00000005180	biotype=protein_coding
8	11695001	11745000	76	0.161654	ID=gene:ENSGALG00000064129	biotype=protein_coding
8	10680001	10730000	157	0.161646	ID=gene:ENSGALG00000005065	Name=PLA2G4A
8	10680001	10730000	157	0.161646	ID=gene:ENSGALG00000033635	Name=PTGS2
4	72095001	72145000	306	0.161644	.
5	49120001	49170000	450	0.161634	ID=gene:ENSGALG00000011244	Name=DLK1
4	41680001	41730000	262	0.161584	.
6	14565001	14615000	136	0.161583	ID=gene:ENSGALG00000004980	Name=KCNMA1
5	2850001	2900000	37	0.161579	.
5	33010001	33060000	190	0.161558	ID=gene:ENSGALG00000009850	biotype=protein_coding
8	12275001	12325000	221	0.161492	ID=gene:ENSGALG00000005257	Name=VCAM1
8	12275001	12325000	221	0.161492	ID=gene:ENSGALG00000005277	Name=RTCA
8	12275001	12325000	221	0.161492	ID=gene:ENSGALG00000005280	Name=DBT
8	12275001	12325000	221	0.161492	ID=gene:ENSGALG00000005284	Name=LRRC39
3	57170001	57220000	1042	0.161447	.
8	10925001	10975000	75	0.161435	ID=gene:ENSGALG00000031129	biotype=protein_coding
5	3150001	3200000	37	0.161381	ID=gene:ENSGALG00000061457	Name=FANCF
5	3150001	3200000	37	0.161381	ID=gene:ENSGALG00000058537	biotype=protein_coding
8	11160001	11210000	99	0.161381	ID=gene:ENSGALG00000045555	Name=IVNS1ABP
8	11935001	11985000	130	0.161359	ID=gene:ENSGALG00000047706	biotype=protein_coding
10	17565001	17615000	445	0.161327	ID=gene:ENSGALG00000038688	biotype=protein_coding
8	10920001	10970000	69	0.161299	ID=gene:ENSGALG00000031129	biotype=protein_coding
1	9135001	9185000	199	0.161277	ID=gene:ENSGALG00000006560	Name=SEMA3A
4	70425001	70475000	337	0.161209	.
8	10720001	10770000	126	0.161049	ID=gene:ENSGALG00000033635	Name=PTGS2
8	10620001	10670000	159	0.160996	ID=gene:ENSGALG00000005065	Name=PLA2G4A
5	49140001	49190000	318	0.16098	ID=gene:ENSGALG00000011244	Name=DLK1
3	57030001	57080000	1105	0.160861	ID=gene:ENSGALG00000034374	Name=STX7
3	57030001	57080000	1105	0.160861	ID=gene:ENSGALG00000002911	Name=MOXD1
8	12605001	12655000	135	0.160673	ID=gene:ENSGALG00000005470	Name=PLPPR5
8	12605001	12655000	135	0.160673	ID=gene:ENSGALG00000025896	Name=PLPPR4
3	56980001	57030000	1189	0.16066	ID=gene:ENSGALG00000034374	Name=STX7
3	56980001	57030000	1189	0.16066	ID=gene:ENSGALG00000002911	Name=MOXD1
8	11600001	11650000	78	0.16063	ID=gene:ENSGALG00000005180	biotype=protein_coding
2	50610001	50660000	121	0.160614	.
8	11575001	11625000	75	0.160581	ID=gene:ENSGALG00000005180	biotype=protein_coding
8	10940001	10990000	95	0.160548	ID=gene:ENSGALG00000031129	biotype=protein_coding
2	28125001	28175000	190	0.160433	.
8	11940001	11990000	128	0.160429	ID=gene:ENSGALG00000047706	biotype=protein_coding
2	133925001	133975000	218	0.160411	ID=gene:ENSGALG00000031578	biotype=protein_coding
4	70420001	70470000	370	0.160406	.
1	73125001	73175000	213	0.16034	.
8	11615001	11665000	74	0.160322	ID=gene:ENSGALG00000005180	biotype=protein_coding
8	11155001	11205000	94	0.160279	ID=gene:ENSGALG00000045555	Name=IVNS1ABP
1	44960001	45010000	543	0.160269	ID=gene:ENSGALG00000011297	Name=CRADD
12	8145001	8195000	505	0.160244	.
5	3210001	3260000	42	0.160211	.
4	24390001	24440000	125	0.160109	.
2	81655001	81705000	321	0.160102	.
4	75335001	75385000	407	0.160081	.
17	10435001	10485000	93	0.160072	ID=gene:ENSGALG00000040582	Name=LMX1B
8	11925001	11975000	119	0.160059	ID=gene:ENSGALG00000005203	Name=OLFM3
8	11925001	11975000	119	0.160059	ID=gene:ENSGALG00000047706	biotype=protein_coding
8	10975001	11025000	98	0.160045	ID=gene:ENSGALG00000031129	biotype=protein_coding
2	81500001	81550000	361	0.160014	ID=gene:ENSGALG00000052072	biotype=protein_coding
8	10950001	11000000	100	0.159986	ID=gene:ENSGALG00000031129	biotype=protein_coding
8	11950001	12000000	118	0.159969	ID=gene:ENSGALG00000047706	biotype=protein_coding
1	19535001	19585000	233	0.159964	.
8	11000001	11050000	86	0.159949	ID=gene:ENSGALG00000031129	biotype=protein_coding
2	50605001	50655000	127	0.159935	.
2	81190001	81240000	769	0.159923	ID=gene:ENSGALG00000013102	biotype=protein_coding
2	28075001	28125000	279	0.159908	ID=gene:ENSGALG00000010794	Name=MEOX2
12	8135001	8185000	500	0.159898	.
8	10545001	10595000	176	0.159799	.
5	33055001	33105000	191	0.159735	ID=gene:ENSGALG00000009850	biotype=protein_coding
5	33055001	33105000	191	0.159735	ID=gene:ENSGALG00000064136	Name=NOVA1
4	70230001	70280000	502	0.159714	ID=gene:ENSGALG00000041373	biotype=protein_coding
8	10635001	10685000	170	0.159711	ID=gene:ENSGALG00000005065	Name=PLA2G4A
2	81690001	81740000	257	0.159706	.
8	10935001	10985000	95	0.159693	ID=gene:ENSGALG00000031129	biotype=protein_coding
5	3215001	3265000	44	0.159685	.
2	121955001	122005000	621	0.159643	.
1	162220001	162270000	172	0.159634	.
5	32715001	32765000	397	0.15963	.
8	11090001	11140000	101	0.159629	ID=gene:ENSGALG00000031129	biotype=protein_coding
5	47440001	47490000	405	0.159519	.
1	44230001	44280000	668	0.159372	.
5	2845001	2895000	37	0.159351	.
8	11240001	11290000	87	0.159346	ID=gene:ENSGALG00000034230	Name=SWT1
8	11240001	11290000	87	0.159346	ID=gene:ENSGALG00000033077	biotype=protein_coding
1	65720001	65770000	754	0.159312	ID=gene:ENSGALG00000032768	Name=SOX5
1	65720001	65770000	754	0.159312	ID=gene:ENSGALG00000060551	biotype=protein_coding
8	11110001	11160000	102	0.159287	ID=gene:ENSGALG00000031129	biotype=protein_coding
2	81310001	81360000	592	0.159267	.
5	42655001	42705000	322	0.159256	.
1	162165001	162215000	206	0.159234	.
2	81660001	81710000	321	0.159233	.
8	10755001	10805000	89	0.159227	ID=gene:ENSGALG00000030417	Name=PDC
8	11620001	11670000	72	0.159193	ID=gene:ENSGALG00000005180	biotype=protein_coding
8	10540001	10590000	183	0.15912	.
2	81090001	81140000	496	0.159039	ID=gene:ENSGALG00000013102	biotype=protein_coding
4	80865001	80915000	500	0.159037	ID=gene:ENSGALG00000034673	Name=HTRA3
15	590001	640000	98	0.159006	ID=gene:ENSGALG00000058017	Name=HIC2
15	590001	640000	98	0.159006	ID=gene:ENSGALG00000036739	Name=UBE2L3
3	57145001	57195000	1068	0.158972	.
5	2855001	2905000	41	0.158967	.
8	10750001	10800000	87	0.158904	ID=gene:ENSGALG00000030417	Name=PDC
8	12020001	12070000	91	0.158795	ID=gene:ENSGALG00000005208	Name=S1PR1
5	33120001	33170000	367	0.158752	ID=gene:ENSGALG00000064136	Name=NOVA1
4	70235001	70285000	474	0.158747	ID=gene:ENSGALG00000041373	biotype=protein_coding
10	17580001	17630000	456	0.158705	ID=gene:ENSGALG00000038688	biotype=protein_coding
33	4790001	4840000	55	0.158673	ID=gene:ENSGALG00000049270	biotype=protein_coding
2	81095001	81145000	513	0.158624	ID=gene:ENSGALG00000013102	biotype=protein_coding
8	11630001	11680000	72	0.158596	ID=gene:ENSGALG00000005180	biotype=protein_coding
8	10955001	11005000	107	0.15859	ID=gene:ENSGALG00000031129	biotype=protein_coding
5	49160001	49210000	239	0.158549	.
8	10965001	11015000	120	0.158525	ID=gene:ENSGALG00000031129	biotype=protein_coding
2	81870001	81920000	308	0.158494	.
4	78765001	78815000	640	0.158474	ID=gene:ENSGALG00000015013	Name=MSX1
5	33045001	33095000	172	0.158446	ID=gene:ENSGALG00000009850	biotype=protein_coding
5	33045001	33095000	172	0.158446	ID=gene:ENSGALG00000064136	Name=NOVA1
7	11825001	11875000	850	0.158376	ID=gene:ENSGALG00000008459	Name=BMPR2
8	10650001	10700000	174	0.158261	ID=gene:ENSGALG00000005065	Name=PLA2G4A
4	78740001	78790000	667	0.158257	.
8	11590001	11640000	77	0.158222	ID=gene:ENSGALG00000005180	biotype=protein_coding
5	49150001	49200000	276	0.158075	.
2	92510001	92560000	394	0.158062	ID=gene:ENSGALG00000041184	Name=NETO1
5	33050001	33100000	182	0.158	ID=gene:ENSGALG00000009850	biotype=protein_coding
5	33050001	33100000	182	0.158	ID=gene:ENSGALG00000064136	Name=NOVA1
2	95060001	95110000	153	0.157992	.
2	81570001	81620000	256	0.157986	.
4	70600001	70650000	400	0.157922	.
1	165505001	165555000	238	0.15791	.
2	81315001	81365000	576	0.157885	.
2	82420001	82470000	208	0.157882	.
8	10535001	10585000	189	0.157881	.
5	33130001	33180000	383	0.157853	ID=gene:ENSGALG00000064136	Name=NOVA1
8	11640001	11690000	67	0.157822	ID=gene:ENSGALG00000005180	biotype=protein_coding
5	32895001	32945000	310	0.157774	.
8	10715001	10765000	132	0.157731	ID=gene:ENSGALG00000033635	Name=PTGS2
8	11505001	11555000	80	0.15769	.
4	70410001	70460000	387	0.157681	.
2	81915001	81965000	197	0.157642	.
1	95855001	95905000	252	0.157629	.
8	10625001	10675000	159	0.157564	ID=gene:ENSGALG00000005065	Name=PLA2G4A
8	11580001	11630000	76	0.157538	ID=gene:ENSGALG00000005180	biotype=protein_coding
2	27375001	27425000	216	0.157489	ID=gene:ENSGALG00000033561	Name=DGKB
2	27340001	27390000	165	0.157481	ID=gene:ENSGALG00000033561	Name=DGKB
5	42650001	42700000	312	0.157451	.
8	11165001	11215000	91	0.15745	ID=gene:ENSGALG00000045555	Name=IVNS1ABP
11	4920001	4970000	413	0.157376	ID=gene:ENSGALG00000003602	biotype=protein_coding
8	10550001	10600000	185	0.157306	.
8	10640001	10690000	173	0.157296	ID=gene:ENSGALG00000005065	Name=PLA2G4A
1	9130001	9180000	187	0.157264	.
10	17575001	17625000	438	0.157211	ID=gene:ENSGALG00000038688	biotype=protein_coding
2	121930001	121980000	655	0.157167	.
8	10765001	10815000	93	0.157129	ID=gene:ENSGALG00000030417	Name=PDC
2	36215001	36265000	302	0.15712	ID=gene:ENSGALG00000011283	Name=ZNF385D
8	11675001	11725000	71	0.157113	ID=gene:ENSGALG00000005180	biotype=protein_coding
8	11675001	11725000	71	0.157113	ID=gene:ENSGALG00000064129	biotype=protein_coding
8	10645001	10695000	172	0.157107	ID=gene:ENSGALG00000005065	Name=PLA2G4A
1	9160001	9210000	200	0.157068	ID=gene:ENSGALG00000006560	Name=SEMA3A
2	121940001	121990000	641	0.157035	.
2	121935001	121985000	654	0.157031	.
2	36235001	36285000	272	0.157017	ID=gene:ENSGALG00000011283	Name=ZNF385D
5	33040001	33090000	167	0.156999	ID=gene:ENSGALG00000009850	biotype=protein_coding
5	33040001	33090000	167	0.156999	ID=gene:ENSGALG00000064136	Name=NOVA1
1	65715001	65765000	742	0.156926	ID=gene:ENSGALG00000032768	Name=SOX5
1	65715001	65765000	742	0.156926	ID=gene:ENSGALG00000060551	biotype=protein_coding
5	49010001	49060000	364	0.156917	.
5	47435001	47485000	399	0.156897	.
5	3020001	3070000	29	0.15689	ID=gene:ENSGALG00000039254	Name=SLC17A6
2	81350001	81400000	570	0.156888	.
17	10430001	10480000	94	0.156854	ID=gene:ENSGALG00000040582	Name=LMX1B
8	11105001	11155000	102	0.156796	ID=gene:ENSGALG00000031129	biotype=protein_coding
2	27370001	27420000	193	0.156794	ID=gene:ENSGALG00000033561	Name=DGKB
5	47445001	47495000	434	0.156773	.
2	121960001	122010000	579	0.156756	.
2	92530001	92580000	442	0.156752	ID=gene:ENSGALG00000041184	Name=NETO1
8	11055001	11105000	95	0.156739	ID=gene:ENSGALG00000031129	biotype=protein_coding
5	49065001	49115000	362	0.156713	.
8	11140001	11190000	99	0.156696	.
5	33135001	33185000	391	0.156677	ID=gene:ENSGALG00000064136	Name=NOVA1
2	81890001	81940000	270	0.156652	.
8	11720001	11770000	98	0.156628	ID=gene:ENSGALG00000005180	biotype=protein_coding
8	11720001	11770000	98	0.156628	ID=gene:ENSGALG00000064129	biotype=protein_coding
8	10945001	10995000	94	0.156466	ID=gene:ENSGALG00000031129	biotype=protein_coding
1	95140001	95190000	365	0.156433	ID=gene:ENSGALG00000043393	Name=CADM2
8	12600001	12650000	127	0.156419	ID=gene:ENSGALG00000005470	Name=PLPPR5
8	12600001	12650000	127	0.156419	ID=gene:ENSGALG00000025896	Name=PLPPR4
1	95810001	95860000	200	0.1564	.
2	81355001	81405000	563	0.156245	.
10	17560001	17610000	458	0.156239	ID=gene:ENSGALG00000038688	biotype=protein_coding
4	70635001	70685000	489	0.156239	.
4	24395001	24445000	137	0.156198	.
2	82425001	82475000	214	0.156185	.
1	9125001	9175000	172	0.156179	.
2	121950001	122000000	625	0.156124	.
4	70405001	70455000	392	0.156015	.
5	33015001	33065000	170	0.156008	ID=gene:ENSGALG00000009850	biotype=protein_coding
17	10440001	10490000	84	0.155958	ID=gene:ENSGALG00000040582	Name=LMX1B
2	121945001	121995000	622	0.155942	.
5	3795001	3845000	61	0.15593	ID=gene:ENSGALG00000012194	Name=CCDC34
2	27295001	27345000	297	0.155868	ID=gene:ENSGALG00000035504	Name=ETV1
4	75330001	75380000	410	0.155846	.
5	42665001	42715000	333	0.15584	.
2	92535001	92585000	441	0.155804	ID=gene:ENSGALG00000041184	Name=NETO1
8	10960001	11010000	119	0.155754	ID=gene:ENSGALG00000031129	biotype=protein_coding
8	10770001	10820000	91	0.155632	ID=gene:ENSGALG00000030417	Name=PDC
8	10770001	10820000	91	0.155632	ID=gene:ENSGALG00000005080	Name=ODR4
1	88600001	88650000	5	0.155608	ID=gene:ENSGALG00000054689	biotype=protein_coding
3	57140001	57190000	1114	0.155586	.
8	11075001	11125000	101	0.155542	ID=gene:ENSGALG00000031129	biotype=protein_coding
1	162195001	162245000	167	0.155518	.
1	65805001	65855000	497	0.155488	ID=gene:ENSGALG00000032768	Name=SOX5
1	17555001	17605000	225	0.155473	ID=gene:ENSGALG00000023584	Name=FAM19A5
1	19530001	19580000	233	0.155455	.
2	95020001	95070000	211	0.155439	.
2	50600001	50650000	128	0.155435	.
2	81065001	81115000	455	0.155434	ID=gene:ENSGALG00000013102	biotype=protein_coding
10	17555001	17605000	467	0.155408	ID=gene:ENSGALG00000038688	biotype=protein_coding
10	17585001	17635000	461	0.155369	ID=gene:ENSGALG00000038688	biotype=protein_coding
4	75350001	75400000	448	0.155304	.
4	75355001	75405000	458	0.155287	.
2	36230001	36280000	283	0.155283	ID=gene:ENSGALG00000011283	Name=ZNF385D
2	134030001	134080000	269	0.155273	ID=gene:ENSGALG00000031578	biotype=protein_coding
8	11730001	11780000	99	0.155258	ID=gene:ENSGALG00000005180	biotype=protein_coding
8	11730001	11780000	99	0.155258	ID=gene:ENSGALG00000064129	biotype=protein_coding
3	57040001	57090000	1153	0.155253	ID=gene:ENSGALG00000002911	Name=MOXD1
1	162190001	162240000	165	0.155245	.
8	10930001	10980000	81	0.155229	ID=gene:ENSGALG00000031129	biotype=protein_coding
2	81320001	81370000	582	0.155217	.
8	11235001	11285000	83	0.155197	ID=gene:ENSGALG00000034230	Name=SWT1
8	11235001	11285000	83	0.155197	ID=gene:ENSGALG00000033077	biotype=protein_coding
1	95800001	95850000	222	0.155184	.
8	10760001	10810000	88	0.155117	ID=gene:ENSGALG00000030417	Name=PDC
13	2140001	2190000	74	0.155074	ID=gene:ENSGALG00000036310	Name=CYSTM1
13	2140001	2190000	74	0.155074	ID=gene:ENSGALG00000000946	Name=PFDN1
13	2140001	2190000	74	0.155074	ID=gene:ENSGALG00000000949	Name=HBEGF
13	2140001	2190000	74	0.155074	ID=gene:ENSGALG00000044387	Name=SLC4A9
3	57050001	57100000	1109	0.155044	.
1	17575001	17625000	228	0.154971	ID=gene:ENSGALG00000023584	Name=FAM19A5
8	10530001	10580000	178	0.154906	.
2	81110001	81160000	552	0.154903	ID=gene:ENSGALG00000013102	biotype=protein_coding
7	11795001	11845000	998	0.154781	ID=gene:ENSGALG00000008454	Name=NOP58
7	11795001	11845000	998	0.154781	ID=gene:ENSGALG00000008459	Name=BMPR2
4	70400001	70450000	370	0.154763	.
5	42660001	42710000	334	0.154756	.
2	121925001	121975000	672	0.154713	.
8	11500001	11550000	82	0.154651	.
4	70225001	70275000	495	0.15463	ID=gene:ENSGALG00000041373	biotype=protein_coding
2	95025001	95075000	210	0.15461	.
5	3100001	3150000	39	0.154573	.
8	12285001	12335000	184	0.154462	ID=gene:ENSGALG00000005277	Name=RTCA
8	12285001	12335000	184	0.154462	ID=gene:ENSGALG00000005280	Name=DBT
8	12285001	12335000	184	0.154462	ID=gene:ENSGALG00000005284	Name=LRRC39
8	12285001	12335000	184	0.154462	ID=gene:ENSGALG00000005290	biotype=protein_coding
8	10775001	10825000	98	0.154432	ID=gene:ENSGALG00000030417	Name=PDC
8	10775001	10825000	98	0.154432	ID=gene:ENSGALG00000005080	Name=ODR4
8	11005001	11055000	80	0.154423	ID=gene:ENSGALG00000031129	biotype=protein_coding
2	134025001	134075000	262	0.154398	ID=gene:ENSGALG00000031578	biotype=protein_coding
4	66675001	66725000	688	0.15438	ID=gene:ENSGALG00000014144	biotype=protein_coding
2	27360001	27410000	172	0.154376	ID=gene:ENSGALG00000033561	Name=DGKB
2	81420001	81470000	407	0.154356	.
7	36560001	36610000	56	0.154277	ID=gene:ENSGALG00000012579	Name=BAZ2B
8	11135001	11185000	93	0.154099	.
5	49155001	49205000	267	0.154045	.
5	42955001	43005000	498	0.153991	.
8	12280001	12330000	205	0.153973	ID=gene:ENSGALG00000005257	Name=VCAM1
8	12280001	12330000	205	0.153973	ID=gene:ENSGALG00000005277	Name=RTCA
8	12280001	12330000	205	0.153973	ID=gene:ENSGALG00000005280	Name=DBT
8	12280001	12330000	205	0.153973	ID=gene:ENSGALG00000005284	Name=LRRC39
8	12280001	12330000	205	0.153973	ID=gene:ENSGALG00000005290	biotype=protein_coding
2	134015001	134065000	246	0.153966	ID=gene:ENSGALG00000031578	biotype=protein_coding
2	81495001	81545000	370	0.153899	ID=gene:ENSGALG00000052072	biotype=protein_coding
2	134020001	134070000	252	0.153816	ID=gene:ENSGALG00000031578	biotype=protein_coding
2	81865001	81915000	308	0.153766	.
4	70325001	70375000	293	0.153741	.
8	11180001	11230000	87	0.153708	ID=gene:ENSGALG00000045555	Name=IVNS1ABP
8	11180001	11230000	87	0.153708	ID=gene:ENSGALG00000034230	Name=SWT1
2	36225001	36275000	284	0.153658	ID=gene:ENSGALG00000011283	Name=ZNF385D
4	80920001	80970000	833	0.153504	ID=gene:ENSGALG00000015591	biotype=protein_coding
4	80920001	80970000	833	0.153504	ID=gene:ENSGALG00000015594	biotype=protein_coding
1	165510001	165560000	219	0.153459	.
1	73130001	73180000	245	0.15345	ID=gene:ENSGALG00000017291	Name=FAR2
1	95790001	95840000	233	0.153447	.
2	93355001	93405000	238	0.153436	.
13	2105001	2155000	86	0.153426	ID=gene:ENSGALG00000036310	Name=CYSTM1
13	2105001	2155000	86	0.153426	ID=gene:ENSGALG00000000946	Name=PFDN1
1	44965001	45015000	567	0.153406	ID=gene:ENSGALG00000011297	Name=CRADD
1	95795001	95845000	233	0.153361	.
1	162185001	162235000	185	0.153333	.
8	11565001	11615000	83	0.153309	ID=gene:ENSGALG00000005180	biotype=protein_coding
5	32705001	32755000	397	0.1533	ID=gene:ENSGALG00000009847	Name=STXBP6
5	42940001	42990000	511	0.153144	.
2	81860001	81910000	298	0.153104	.
2	82465001	82515000	207	0.153044	.
1	65705001	65755000	682	0.153042	ID=gene:ENSGALG00000032768	Name=SOX5
1	65705001	65755000	682	0.153042	ID=gene:ENSGALG00000060551	biotype=protein_coding
15	500001	550000	65	0.153032	ID=gene:ENSGALG00000058017	Name=HIC2
10	17570001	17620000	452	0.153026	ID=gene:ENSGALG00000038688	biotype=protein_coding
8	11595001	11645000	80	0.153022	ID=gene:ENSGALG00000005180	biotype=protein_coding
1	95805001	95855000	223	0.153006	.
2	81875001	81925000	296	0.152969	.
2	27750001	27800000	395	0.152944	.
2	121965001	122015000	510	0.152919	.
2	81100001	81150000	513	0.152913	ID=gene:ENSGALG00000013102	biotype=protein_coding
1	73090001	73140000	206	0.152901	.
15	505001	555000	62	0.152891	ID=gene:ENSGALG00000058017	Name=HIC2
4	71185001	71235000	212	0.152879	.
8	10995001	11045000	87	0.152873	ID=gene:ENSGALG00000031129	biotype=protein_coding
3	56975001	57025000	1118	0.152826	ID=gene:ENSGALG00000034374	Name=STX7
3	56975001	57025000	1118	0.152826	ID=gene:ENSGALG00000002911	Name=MOXD1
2	81200001	81250000	731	0.15279	ID=gene:ENSGALG00000013102	biotype=protein_coding
1	44235001	44285000	663	0.15277	.
8	11605001	11655000	74	0.152727	ID=gene:ENSGALG00000005180	biotype=protein_coding
5	2940001	2990000	46	0.152717	ID=gene:ENSGALG00000003748	Name=ANO5
7	36690001	36740000	88	0.152713	ID=gene:ENSGALG00000012584	Name=MARCH7
7	36690001	36740000	88	0.152713	ID=gene:ENSGALG00000012587	Name=NAA20
6	14585001	14635000	149	0.15267	ID=gene:ENSGALG00000004980	Name=KCNMA1
4	75360001	75410000	474	0.152649	.
6	14560001	14610000	131	0.152613	ID=gene:ENSGALG00000004980	Name=KCNMA1
8	10525001	10575000	184	0.152586	.
1	44165001	44215000	874	0.152577	ID=gene:ENSGALG00000011274	Name=DCN
17	10425001	10475000	97	0.152513	ID=gene:ENSGALG00000040582	Name=LMX1B
2	82470001	82520000	204	0.152457	.
4	66665001	66715000	699	0.152453	ID=gene:ENSGALG00000014144	biotype=protein_coding
4	72100001	72150000	287	0.152399	.
4	66670001	66720000	711	0.152372	ID=gene:ENSGALG00000014144	biotype=protein_coding
1	162180001	162230000	196	0.152347	.
5	42950001	43000000	525	0.152297	.
8	11895001	11945000	81	0.152255	ID=gene:ENSGALG00000005203	Name=OLFM3
2	28020001	28070000	333	0.152149	ID=gene:ENSGALG00000010792	Name=AGMO
2	28020001	28070000	333	0.152149	ID=gene:ENSGALG00000010794	Name=MEOX2
8	10980001	11030000	98	0.15212	ID=gene:ENSGALG00000031129	biotype=protein_coding
4	24380001	24430000	275	0.15202	.
15	445001	495000	80	0.151984	.
2	27930001	27980000	364	0.151881	ID=gene:ENSGALG00000010792	Name=AGMO
1	96505001	96555000	501	0.151875	ID=gene:ENSGALG00000042771	Name=GBE1
1	65925001	65975000	457	0.151855	ID=gene:ENSGALG00000032768	Name=SOX5
15	595001	645000	105	0.151839	ID=gene:ENSGALG00000058017	Name=HIC2
15	595001	645000	105	0.151839	ID=gene:ENSGALG00000036739	Name=UBE2L3
8	11670001	11720000	72	0.15182	ID=gene:ENSGALG00000005180	biotype=protein_coding
8	11670001	11720000	72	0.15182	ID=gene:ENSGALG00000064129	biotype=protein_coding
2	81195001	81245000	741	0.15178	ID=gene:ENSGALG00000013102	biotype=protein_coding
1	95850001	95900000	246	0.151737	.
5	33025001	33075000	169	0.151736	ID=gene:ENSGALG00000009850	biotype=protein_coding
2	134035001	134085000	296	0.151701	ID=gene:ENSGALG00000031578	biotype=protein_coding
2	81305001	81355000	566	0.151623	.
2	27380001	27430000	233	0.151508	ID=gene:ENSGALG00000033561	Name=DGKB
1	165500001	165550000	252	0.151453	.
8	11905001	11955000	106	0.151382	ID=gene:ENSGALG00000005203	Name=OLFM3
8	11905001	11955000	106	0.151382	ID=gene:ENSGALG00000047706	biotype=protein_coding
4	66660001	66710000	677	0.151374	ID=gene:ENSGALG00000014144	biotype=protein_coding
2	79475001	79525000	365	0.151371	.
2	82430001	82480000	212	0.151358	.
5	33020001	33070000	174	0.151306	ID=gene:ENSGALG00000009850	biotype=protein_coding
5	33140001	33190000	366	0.151299	ID=gene:ENSGALG00000064136	Name=NOVA1
1	96515001	96565000	466	0.151105	ID=gene:ENSGALG00000042771	Name=GBE1
3	83985001	84035000	328	0.151083	.
8	11585001	11635000	74	0.151073	ID=gene:ENSGALG00000005180	biotype=protein_coding
4	80970001	81020000	765	0.15107	ID=gene:ENSGALG00000015594	biotype=protein_coding
15	510001	560000	63	0.151025	ID=gene:ENSGALG00000058017	Name=HIC2
1	65710001	65760000	717	0.151013	ID=gene:ENSGALG00000032768	Name=SOX5
1	65710001	65760000	717	0.151013	ID=gene:ENSGALG00000060551	biotype=protein_coding
2	81325001	81375000	597	0.150938	.
1	165515001	165565000	196	0.150923	.
5	32890001	32940000	319	0.150911	.
1	95845001	95895000	242	0.150888	.
2	27355001	27405000	169	0.150818	ID=gene:ENSGALG00000033561	Name=DGKB
2	27300001	27350000	280	0.150794	ID=gene:ENSGALG00000035504	Name=ETV1
1	17580001	17630000	227	0.150793	ID=gene:ENSGALG00000023584	Name=FAM19A5
8	11095001	11145000	100	0.150749	ID=gene:ENSGALG00000031129	biotype=protein_coding
7	36615001	36665000	93	0.15071	ID=gene:ENSGALG00000012579	Name=BAZ2B
2	92540001	92590000	410	0.150692	ID=gene:ENSGALG00000041184	Name=NETO1
5	42960001	43010000	510	0.150662	.
15	4375001	4425000	310	0.150641	.
5	21240001	21290000	565	0.150626	.
4	41665001	41715000	235	0.150624	.
8	11815001	11865000	85	0.150623	ID=gene:ENSGALG00000064129	biotype=protein_coding
8	11815001	11865000	85	0.150623	ID=gene:ENSGALG00000062943	biotype=protein_coding
4	71170001	71220000	262	0.1506	.
3	83990001	84040000	319	0.150594	.
2	93375001	93425000	230	0.150539	.
2	27330001	27380000	178	0.150502	ID=gene:ENSGALG00000035504	Name=ETV1
2	83410001	83460000	450	0.150464	ID=gene:ENSGALG00000013124	Name=FHOD3
4	72050001	72100000	336	0.150372	.
1	95830001	95880000	203	0.150344	.
5	49145001	49195000	298	0.150311	.
8	12015001	12065000	76	0.150196	.
1	96185001	96235000	339	0.150191	.
4	71180001	71230000	237	0.150189	.
1	95825001	95875000	213	0.150159	.
4	71155001	71205000	298	0.150096	.
2	81105001	81155000	527	0.150095	ID=gene:ENSGALG00000013102	biotype=protein_coding
2	28015001	28065000	382	0.150088	ID=gene:ENSGALG00000010792	Name=AGMO
2	28015001	28065000	382	0.150088	ID=gene:ENSGALG00000010794	Name=MEOX2
2	81850001	81900000	299	0.150084	.
5	47355001	47405000	316	0.150065	.
4	70430001	70480000	331	0.15006	.
8	11570001	11620000	78	0.149952	ID=gene:ENSGALG00000005180	biotype=protein_coding
4	41670001	41720000	234	0.14995	.
4	66655001	66705000	698	0.14995	ID=gene:ENSGALG00000014144	biotype=protein_coding
1	96510001	96560000	480	0.149948	ID=gene:ENSGALG00000042771	Name=GBE1
5	2980001	3030000	48	0.149787	ID=gene:ENSGALG00000003748	Name=ANO5
5	32710001	32760000	396	0.149773	.
3	69155001	69205000	364	0.149761	.
2	81295001	81345000	588	0.149742	.
5	32720001	32770000	395	0.149725	.
8	11910001	11960000	113	0.149706	ID=gene:ENSGALG00000005203	Name=OLFM3
8	11910001	11960000	113	0.149706	ID=gene:ENSGALG00000047706	biotype=protein_coding
15	4370001	4420000	317	0.149675	.
1	95785001	95835000	232	0.149658	.
1	42405001	42455000	262	0.149595	.
8	11560001	11610000	83	0.14959	ID=gene:ENSGALG00000005180	biotype=protein_coding
2	81490001	81540000	389	0.149572	ID=gene:ENSGALG00000052072	biotype=protein_coding
2	134010001	134060000	249	0.149549	ID=gene:ENSGALG00000031578	biotype=protein_coding
5	47450001	47500000	427	0.149516	.
1	17570001	17620000	238	0.149502	ID=gene:ENSGALG00000023584	Name=FAM19A5
8	11805001	11855000	77	0.149483	ID=gene:ENSGALG00000064129	biotype=protein_coding
8	11805001	11855000	77	0.149483	ID=gene:ENSGALG00000062943	biotype=protein_coding
2	27365001	27415000	182	0.149427	ID=gene:ENSGALG00000033561	Name=DGKB
1	77795001	77845000	825	0.149401	ID=gene:ENSGALG00000014466	Name=PIANP
1	77795001	77845000	825	0.149401	ID=gene:ENSGALG00000014467	Name=COPS7A
1	77795001	77845000	825	0.149401	ID=gene:ENSGALG00000014468	Name=MLF2
1	77795001	77845000	825	0.149401	ID=gene:ENSGALG00000053765	Name=PTMS
2	81415001	81465000	414	0.149368	.
4	70595001	70645000	355	0.149361	.
1	19540001	19590000	234	0.14927	.
5	33525001	33575000	420	0.149207	.
3	57175001	57225000	1055	0.149106	.
1	66160001	66210000	523	0.149009	ID=gene:ENSGALG00000032768	Name=SOX5
8	11665001	11715000	69	0.149008	ID=gene:ENSGALG00000005180	biotype=protein_coding
8	11665001	11715000	69	0.149008	ID=gene:ENSGALG00000064129	biotype=protein_coding
4	41675001	41725000	255	0.14896	.
1	9120001	9170000	177	0.148944	.
8	11175001	11225000	86	0.14892	ID=gene:ENSGALG00000045555	Name=IVNS1ABP
8	11175001	11225000	86	0.14892	ID=gene:ENSGALG00000034230	Name=SWT1
2	28345001	28395000	847	0.148846	ID=gene:ENSGALG00000010795	biotype=protein_coding
2	27325001	27375000	197	0.148814	ID=gene:ENSGALG00000035504	Name=ETV1
8	12610001	12660000	131	0.148807	ID=gene:ENSGALG00000005470	Name=PLPPR5
8	12610001	12660000	131	0.148807	ID=gene:ENSGALG00000025896	Name=PLPPR4
15	600001	650000	115	0.148714	ID=gene:ENSGALG00000058017	Name=HIC2
15	600001	650000	115	0.148714	ID=gene:ENSGALG00000036739	Name=UBE2L3
2	121920001	121970000	619	0.148661	.
5	32700001	32750000	396	0.148636	ID=gene:ENSGALG00000009847	Name=STXBP6
7	36565001	36615000	60	0.148609	ID=gene:ENSGALG00000012579	Name=BAZ2B
4	71150001	71200000	320	0.148558	.
2	134040001	134090000	301	0.148553	ID=gene:ENSGALG00000031578	biotype=protein_coding
5	2675001	2725000	40	0.148545	ID=gene:ENSGALG00000003777	Name=NELL1
8	12420001	12470000	200	0.148532	ID=gene:ENSGALG00000046652	biotype=protein_coding
8	12420001	12470000	200	0.148532	ID=gene:ENSGALG00000005407	biotype=protein_coding
5	33035001	33085000	170	0.148525	ID=gene:ENSGALG00000009850	biotype=protein_coding
5	33035001	33085000	170	0.148525	ID=gene:ENSGALG00000064136	Name=NOVA1
11	4935001	4985000	463	0.148513	ID=gene:ENSGALG00000003602	biotype=protein_coding
11	4935001	4985000	463	0.148513	ID=gene:ENSGALG00000033378	Name=AKTIP
8	11050001	11100000	98	0.148427	ID=gene:ENSGALG00000031129	biotype=protein_coding
5	47430001	47480000	384	0.148419	.
12	8150001	8200000	524	0.148345	.
8	11650001	11700000	68	0.148329	ID=gene:ENSGALG00000005180	biotype=protein_coding
8	11650001	11700000	68	0.148329	ID=gene:ENSGALG00000064129	biotype=protein_coding
17	10460001	10510000	72	0.148306	ID=gene:ENSGALG00000040582	Name=LMX1B
1	44970001	45020000	559	0.148288	ID=gene:ENSGALG00000011297	Name=CRADD
8	11065001	11115000	85	0.148283	ID=gene:ENSGALG00000031129	biotype=protein_coding
5	3105001	3155000	39	0.148248	.
8	11920001	11970000	113	0.148243	ID=gene:ENSGALG00000005203	Name=OLFM3
8	11920001	11970000	113	0.148243	ID=gene:ENSGALG00000047706	biotype=protein_coding
1	17560001	17610000	231	0.148231	ID=gene:ENSGALG00000023584	Name=FAM19A5
15	435001	485000	71	0.148134	ID=gene:ENSGALG00000040756	biotype=protein_coding
3	83995001	84045000	318	0.148121	.
2	27320001	27370000	218	0.148037	ID=gene:ENSGALG00000035504	Name=ETV1
2	36240001	36290000	258	0.148032	ID=gene:ENSGALG00000011283	Name=ZNF385D
8	11625001	11675000	73	0.147979	ID=gene:ENSGALG00000005180	biotype=protein_coding
1	95930001	95980000	187	0.147922	.
8	11820001	11870000	91	0.147876	ID=gene:ENSGALG00000062943	biotype=protein_coding
5	31330001	31380000	258	0.14785	.
13	2100001	2150000	90	0.147822	ID=gene:ENSGALG00000036310	Name=CYSTM1
13	2100001	2150000	90	0.147822	ID=gene:ENSGALG00000000946	Name=PFDN1
15	515001	565000	63	0.147789	ID=gene:ENSGALG00000058017	Name=HIC2
5	2975001	3025000	49	0.147726	ID=gene:ENSGALG00000003748	Name=ANO5
2	134005001	134055000	238	0.147656	ID=gene:ENSGALG00000031578	biotype=protein_coding
2	27745001	27795000	403	0.147624	.
5	49115001	49165000	503	0.147622	ID=gene:ENSGALG00000011244	Name=DLK1
1	96705001	96755000	328	0.147611	.
4	71175001	71225000	254	0.147513	.
5	49180001	49230000	171	0.147479	.
2	121915001	121965000	564	0.147414	.
12	8130001	8180000	492	0.14741	ID=gene:ENSGALG00000005400	Name=CACNA2D3
1	55295001	55345000	285	0.147309	ID=gene:ENSGALG00000012755	Name=IGF1
2	81855001	81905000	300	0.147218	.
1	96190001	96240000	334	0.147175	.
2	127575001	127625000	760	0.147151	ID=gene:ENSGALG00000043764	Name=KCNS2
2	127575001	127625000	760	0.147151	ID=gene:ENSGALG00000032850	Name=STK3
8	11060001	11110000	85	0.147128	ID=gene:ENSGALG00000031129	biotype=protein_coding
4	81320001	81370000	541	0.14712	.
2	81385001	81435000	472	0.147072	.
8	11660001	11710000	66	0.147017	ID=gene:ENSGALG00000005180	biotype=protein_coding
8	11660001	11710000	66	0.147017	ID=gene:ENSGALG00000064129	biotype=protein_coding
8	10390001	10440000	90	0.146986	.
17	10420001	10470000	101	0.146965	ID=gene:ENSGALG00000040582	Name=LMX1B
1	65725001	65775000	784	0.146933	ID=gene:ENSGALG00000032768	Name=SOX5
1	65725001	65775000	784	0.146933	ID=gene:ENSGALG00000060551	biotype=protein_coding
5	42945001	42995000	507	0.14687	.
1	44840001	44890000	960	0.146764	ID=gene:ENSGALG00000011285	Name=NUDT4
1	44840001	44890000	960	0.146764	ID=gene:ENSGALG00000030515	Name=UBE2N
5	32555001	32605000	362	0.146756	.
1	162225001	162275000	183	0.146738	.
4	75325001	75375000	376	0.146706	.
2	81345001	81395000	604	0.146578	.
2	133975001	134025000	236	0.146525	ID=gene:ENSGALG00000031578	biotype=protein_coding
1	42485001	42535000	278	0.146518	.
2	81060001	81110000	494	0.1465	ID=gene:ENSGALG00000013102	biotype=protein_coding
17	10480001	10530000	60	0.146447	.
5	3675001	3725000	45	0.14642	ID=gene:ENSGALG00000012194	Name=CCDC34
5	3675001	3725000	45	0.14642	ID=gene:ENSGALG00000013297	Name=BBOX1
1	44285001	44335000	499	0.146416	.
2	81205001	81255000	715	0.146393	ID=gene:ENSGALG00000013102	biotype=protein_coding
2	50595001	50645000	127	0.14637	.
5	3800001	3850000	59	0.146351	ID=gene:ENSGALG00000012194	Name=CCDC34
5	3680001	3730000	45	0.146331	ID=gene:ENSGALG00000012194	Name=CCDC34
5	3680001	3730000	45	0.146331	ID=gene:ENSGALG00000013297	Name=BBOX1
5	3680001	3730000	45	0.146331	ID=gene:ENSGALG00000062707	Name=FIBIN
8	11825001	11875000	96	0.146311	ID=gene:ENSGALG00000062943	biotype=protein_coding
8	11825001	11875000	96	0.146311	ID=gene:ENSGALG00000005203	Name=OLFM3
2	81445001	81495000	454	0.146306	.
8	11945001	11995000	125	0.146301	ID=gene:ENSGALG00000047706	biotype=protein_coding
2	81950001	82000000	235	0.146296	ID=gene:ENSGALG00000058449	biotype=protein_coding
1	96700001	96750000	336	0.146286	.
8	10385001	10435000	103	0.146267	.
2	82460001	82510000	205	0.146266	.
2	95015001	95065000	205	0.146263	.
1	44275001	44325000	539	0.146239	.
4	70390001	70440000	339	0.146209	.
2	127580001	127630000	746	0.146185	ID=gene:ENSGALG00000032850	Name=STK3
4	41685001	41735000	254	0.14614	.
3	57135001	57185000	1110	0.146117	.
2	81410001	81460000	416	0.146095	.
8	11735001	11785000	95	0.146077	ID=gene:ENSGALG00000005180	biotype=protein_coding
8	11735001	11785000	95	0.146077	ID=gene:ENSGALG00000064129	biotype=protein_coding
7	36610001	36660000	97	0.145991	ID=gene:ENSGALG00000012579	Name=BAZ2B
4	80550001	80600000	683	0.145928	ID=gene:ENSGALG00000015556	Name=AFAP1
3	57130001	57180000	1112	0.145878	.
2	92505001	92555000	374	0.145877	ID=gene:ENSGALG00000041184	Name=NETO1
5	33530001	33580000	419	0.145851	.
8	11520001	11570000	79	0.145833	ID=gene:ENSGALG00000005180	biotype=protein_coding
3	84000001	84050000	307	0.145801	.
5	3775001	3825000	53	0.145772	ID=gene:ENSGALG00000012194	Name=CCDC34
5	3775001	3825000	53	0.145772	ID=gene:ENSGALG00000013297	Name=BBOX1
17	10415001	10465000	104	0.145763	ID=gene:ENSGALG00000040582	Name=LMX1B
5	49165001	49215000	218	0.145759	.
4	75320001	75370000	344	0.145672	.
8	11800001	11850000	78	0.145627	ID=gene:ENSGALG00000064129	biotype=protein_coding
8	11800001	11850000	78	0.145627	ID=gene:ENSGALG00000062943	biotype=protein_coding
1	162160001	162210000	211	0.145597	.
8	11915001	11965000	114	0.14554	ID=gene:ENSGALG00000005203	Name=OLFM3
8	11915001	11965000	114	0.14554	ID=gene:ENSGALG00000047706	biotype=protein_coding
1	73135001	73185000	248	0.145505	ID=gene:ENSGALG00000017291	Name=FAR2
8	195001	245000	13	0.14549	.
8	200001	250000	13	0.14549	.
8	205001	255000	13	0.14549	.
8	210001	260000	13	0.14549	ID=gene:ENSGALG00000047508	biotype=protein_coding
11	4910001	4960000	432	0.145484	ID=gene:ENSGALG00000003602	biotype=protein_coding
7	36605001	36655000	89	0.145476	ID=gene:ENSGALG00000012579	Name=BAZ2B
2	81300001	81350000	604	0.14546	.
4	78770001	78820000	617	0.145432	ID=gene:ENSGALG00000015013	Name=MSX1
1	44270001	44320000	562	0.145363	.
1	44890001	44940000	665	0.145363	ID=gene:ENSGALG00000030515	Name=UBE2N
1	44890001	44940000	665	0.145363	ID=gene:ENSGALG00000011293	Name=MRPL42
1	44890001	44940000	665	0.145363	ID=gene:ENSGALG00000050619	Name=SOCS2
1	44890001	44940000	665	0.145363	ID=gene:ENSGALG00000011297	Name=CRADD
2	27305001	27355000	275	0.145335	ID=gene:ENSGALG00000035504	Name=ETV1
1	55300001	55350000	298	0.145303	ID=gene:ENSGALG00000012755	Name=IGF1
10	17590001	17640000	444	0.1453	ID=gene:ENSGALG00000038688	biotype=protein_coding
8	11610001	11660000	74	0.1453	ID=gene:ENSGALG00000005180	biotype=protein_coding
7	36580001	36630000	75	0.145225	ID=gene:ENSGALG00000012579	Name=BAZ2B
2	134045001	134095000	302	0.145192	ID=gene:ENSGALG00000031578	biotype=protein_coding
8	11740001	11790000	104	0.145189	ID=gene:ENSGALG00000005180	biotype=protein_coding
8	11740001	11790000	104	0.145189	ID=gene:ENSGALG00000064129	biotype=protein_coding
11	4915001	4965000	426	0.145156	ID=gene:ENSGALG00000003602	biotype=protein_coding
5	3025001	3075000	26	0.145147	ID=gene:ENSGALG00000039254	Name=SLC17A6
1	9165001	9215000	210	0.145122	ID=gene:ENSGALG00000006560	Name=SEMA3A
4	72105001	72155000	294	0.145011	.
5	3835001	3885000	55	0.144979	ID=gene:ENSGALG00000012194	Name=CCDC34
5	3835001	3885000	55	0.144979	ID=gene:ENSGALG00000040834	Name=LGR4
1	66135001	66185000	564	0.144959	ID=gene:ENSGALG00000032768	Name=SOX5
5	33385001	33435000	349	0.144809	.
4	71165001	71215000	270	0.144772	.
2	81430001	81480000	393	0.144735	.
5	42645001	42695000	318	0.14467	.
1	41845001	41895000	130	0.144641	ID=gene:ENSGALG00000044478	biotype=protein_coding
2	81845001	81895000	270	0.144614	.
1	76440001	76490000	159	0.144525	ID=gene:ENSGALG00000011930	biotype=protein_coding
2	81360001	81410000	568	0.144464	.
8	11900001	11950000	87	0.144461	ID=gene:ENSGALG00000005203	Name=OLFM3
8	11900001	11950000	87	0.144461	ID=gene:ENSGALG00000047706	biotype=protein_coding
2	81485001	81535000	403	0.144427	ID=gene:ENSGALG00000052072	biotype=protein_coding
1	95105001	95155000	449	0.144426	ID=gene:ENSGALG00000043393	Name=CADM2
5	47415001	47465000	372	0.144425	.
8	10395001	10445000	88	0.144388	.
2	127570001	127620000	747	0.144326	ID=gene:ENSGALG00000043764	Name=KCNS2
2	127570001	127620000	747	0.144326	ID=gene:ENSGALG00000032850	Name=STK3
1	19550001	19600000	293	0.144316	.
5	3230001	3280000	45	0.144283	ID=gene:ENSGALG00000003655	biotype=protein_coding
5	3230001	3280000	45	0.144283	ID=gene:ENSGALG00000056068	Name=SVIP
1	66165001	66215000	512	0.144279	ID=gene:ENSGALG00000032768	Name=SOX5
2	81450001	81500000	456	0.144201	.
2	27310001	27360000	243	0.144163	ID=gene:ENSGALG00000035504	Name=ETV1
2	93430001	93480000	155	0.14412	.
1	44975001	45025000	572	0.144113	ID=gene:ENSGALG00000011297	Name=CRADD
4	66680001	66730000	681	0.14409	ID=gene:ENSGALG00000014144	biotype=protein_coding
4	80925001	80975000	870	0.14407	ID=gene:ENSGALG00000015591	biotype=protein_coding
4	80925001	80975000	870	0.14407	ID=gene:ENSGALG00000015594	biotype=protein_coding
1	19505001	19555000	224	0.144045	.
5	49170001	49220000	202	0.144028	.
18	11230001	11280000	5	0.143967	.
18	11235001	11285000	5	0.143967	.
4	66650001	66700000	705	0.14393	ID=gene:ENSGALG00000014144	biotype=protein_coding
4	80930001	80980000	885	0.143921	ID=gene:ENSGALG00000015591	biotype=protein_coding
4	80930001	80980000	885	0.143921	ID=gene:ENSGALG00000015594	biotype=protein_coding
8	11555001	11605000	83	0.14391	ID=gene:ENSGALG00000005180	biotype=protein_coding
2	82435001	82485000	223	0.143908	.
3	57055001	57105000	1100	0.143906	.
1	44830001	44880000	924	0.143859	ID=gene:ENSGALG00000011285	Name=NUDT4
1	44830001	44880000	924	0.143859	ID=gene:ENSGALG00000030515	Name=UBE2N
2	95010001	95060000	191	0.143852	.
8	11830001	11880000	91	0.143812	ID=gene:ENSGALG00000062943	biotype=protein_coding
8	11830001	11880000	91	0.143812	ID=gene:ENSGALG00000005203	Name=OLFM3
1	55290001	55340000	255	0.143705	ID=gene:ENSGALG00000012755	Name=IGF1
5	3220001	3270000	47	0.143677	.
5	33520001	33570000	436	0.143671	.
2	27935001	27985000	351	0.143659	ID=gene:ENSGALG00000010792	Name=AGMO
2	27315001	27365000	232	0.143618	ID=gene:ENSGALG00000035504	Name=ETV1
17	10445001	10495000	73	0.143598	ID=gene:ENSGALG00000040582	Name=LMX1B
4	71160001	71210000	278	0.143596	.
2	28120001	28170000	211	0.143555	.
12	8155001	8205000	508	0.143508	.
5	47425001	47475000	398	0.143496	.
8	11835001	11885000	91	0.143496	ID=gene:ENSGALG00000062943	biotype=protein_coding
8	11835001	11885000	91	0.143496	ID=gene:ENSGALG00000005203	Name=OLFM3
4	70220001	70270000	527	0.143491	ID=gene:ENSGALG00000041373	biotype=protein_coding
9	5955001	6005000	417	0.143462	.
13	2095001	2145000	92	0.143438	ID=gene:ENSGALG00000036310	Name=CYSTM1
13	2095001	2145000	92	0.143438	ID=gene:ENSGALG00000000946	Name=PFDN1
1	65730001	65780000	823	0.143421	ID=gene:ENSGALG00000032768	Name=SOX5
8	11070001	11120000	98	0.143383	ID=gene:ENSGALG00000031129	biotype=protein_coding
2	81280001	81330000	632	0.143325	.
4	24375001	24425000	332	0.143324	.
5	32550001	32600000	363	0.14329	.
1	95780001	95830000	229	0.143271	.
1	95835001	95885000	216	0.143269	.
5	47330001	47380000	298	0.143222	.
8	10520001	10570000	186	0.143148	.
1	55280001	55330000	229	0.143132	ID=gene:ENSGALG00000012755	Name=IGF1
7	36585001	36635000	77	0.143101	ID=gene:ENSGALG00000012579	Name=BAZ2B
5	33535001	33585000	432	0.143098	.
2	93435001	93485000	160	0.143081	.
17	10455001	10505000	71	0.143031	ID=gene:ENSGALG00000040582	Name=LMX1B
4	21015001	21065000	310	0.143014	.
1	19510001	19560000	219	0.142987	.
8	10780001	10830000	95	0.142986	ID=gene:ENSGALG00000030417	Name=PDC
8	10780001	10830000	95	0.142986	ID=gene:ENSGALG00000005080	Name=ODR4
8	11810001	11860000	76	0.142951	ID=gene:ENSGALG00000064129	biotype=protein_coding
8	11810001	11860000	76	0.142951	ID=gene:ENSGALG00000062943	biotype=protein_coding
7	11790001	11840000	986	0.14295	ID=gene:ENSGALG00000008454	Name=NOP58
7	11790001	11840000	986	0.14295	ID=gene:ENSGALG00000008459	Name=BMPR2
4	71145001	71195000	304	0.142942	.
5	49185001	49235000	185	0.142934	.
4	70395001	70445000	353	0.142921	.
8	10845001	10895000	101	0.142887	ID=gene:ENSGALG00000005105	biotype=protein_coding
8	10845001	10895000	101	0.142887	ID=gene:ENSGALG00000058458	biotype=protein_coding
1	44280001	44330000	487	0.142843	.
5	3225001	3275000	45	0.142823	.
2	81290001	81340000	606	0.142818	.
5	3790001	3840000	61	0.142774	ID=gene:ENSGALG00000012194	Name=CCDC34
4	21010001	21060000	294	0.142752	.
4	78735001	78785000	677	0.142715	.
1	9115001	9165000	186	0.142698	.
1	65700001	65750000	658	0.142643	ID=gene:ENSGALG00000032768	Name=SOX5
1	65700001	65750000	658	0.142643	ID=gene:ENSGALG00000060551	biotype=protein_coding
4	78730001	78780000	648	0.142556	.
2	27290001	27340000	317	0.142555	ID=gene:ENSGALG00000035504	Name=ETV1
8	11550001	11600000	82	0.142549	ID=gene:ENSGALG00000005180	biotype=protein_coding
22	305001	355000	77	0.142522	ID=gene:ENSGALG00000042748	biotype=protein_coding
22	305001	355000	77	0.142522	ID=gene:ENSGALG00000030603	Name=ANTXR1
8	11510001	11560000	82	0.142518	ID=gene:ENSGALG00000005180	biotype=protein_coding
2	129135001	129185000	708	0.142515	ID=gene:ENSGALG00000029295	Name=AZIN1
2	129135001	129185000	708	0.142515	ID=gene:ENSGALG00000034099	Name=ATP6V1C1
8	10850001	10900000	99	0.142489	ID=gene:ENSGALG00000005105	biotype=protein_coding
8	10850001	10900000	99	0.142489	ID=gene:ENSGALG00000058458	biotype=protein_coding
1	96500001	96550000	535	0.14245	ID=gene:ENSGALG00000042771	Name=GBE1
1	162230001	162280000	189	0.142447	.
1	17590001	17640000	239	0.14239	ID=gene:ENSGALG00000023584	Name=FAM19A5
8	11655001	11705000	71	0.142353	ID=gene:ENSGALG00000005180	biotype=protein_coding
8	11655001	11705000	71	0.142353	ID=gene:ENSGALG00000064129	biotype=protein_coding
3	69150001	69200000	364	0.142352	.
4	70695001	70745000	449	0.142319	.
31	2025001	2075000	15	0.142302	.
31	2030001	2080000	15	0.142302	.
1	17600001	17650000	273	0.142299	ID=gene:ENSGALG00000023584	Name=FAM19A5
4	71190001	71240000	198	0.142214	.
2	81920001	81970000	211	0.142127	.
4	80545001	80595000	692	0.142127	ID=gene:ENSGALG00000015556	Name=AFAP1
2	81380001	81430000	545	0.142115	.
1	17565001	17615000	227	0.142111	ID=gene:ENSGALG00000023584	Name=FAM19A5
17	10470001	10520000	69	0.142066	ID=gene:ENSGALG00000040582	Name=LMX1B
4	80555001	80605000	674	0.142058	ID=gene:ENSGALG00000015556	Name=AFAP1
5	32805001	32855000	312	0.142031	.
1	65800001	65850000	534	0.14202	ID=gene:ENSGALG00000032768	Name=SOX5
5	42935001	42985000	503	0.141985	.
2	27740001	27790000	392	0.141982	.
1	55285001	55335000	243	0.141968	ID=gene:ENSGALG00000012755	Name=IGF1
1	44160001	44210000	871	0.141961	ID=gene:ENSGALG00000011274	Name=DCN
2	81840001	81890000	266	0.14192	.
1	73085001	73135000	201	0.141914	.
7	36570001	36620000	61	0.141766	ID=gene:ENSGALG00000012579	Name=BAZ2B
5	32725001	32775000	381	0.141748	.
8	12025001	12075000	107	0.141731	ID=gene:ENSGALG00000005208	Name=S1PR1
1	77790001	77840000	804	0.141664	ID=gene:ENSGALG00000014466	Name=PIANP
1	77790001	77840000	804	0.141664	ID=gene:ENSGALG00000014467	Name=COPS7A
1	77790001	77840000	804	0.141664	ID=gene:ENSGALG00000014468	Name=MLF2
3	57070001	57120000	1039	0.141642	.
1	165520001	165570000	168	0.141627	.
1	96345001	96395000	318	0.141617	.
2	36210001	36260000	306	0.141601	ID=gene:ENSGALG00000011283	Name=ZNF385D
18	11215001	11265000	6	0.141596	.
18	11220001	11270000	6	0.141596	.
18	11225001	11275000	6	0.141596	.
1	96710001	96760000	327	0.141577	.
2	129140001	129190000	738	0.14154	ID=gene:ENSGALG00000029295	Name=AZIN1
2	129140001	129190000	738	0.14154	ID=gene:ENSGALG00000034099	Name=ATP6V1C1
5	47360001	47410000	322	0.141503	.
4	66685001	66735000	664	0.141407	ID=gene:ENSGALG00000014144	biotype=protein_coding
5	47420001	47470000	383	0.141404	.
8	11845001	11895000	84	0.141399	ID=gene:ENSGALG00000005203	Name=OLFM3
2	133920001	133970000	206	0.141369	ID=gene:ENSGALG00000031578	biotype=protein_coding
1	44835001	44885000	948	0.141366	ID=gene:ENSGALG00000011285	Name=NUDT4
1	44835001	44885000	948	0.141366	ID=gene:ENSGALG00000030515	Name=UBE2N
5	3780001	3830000	54	0.141346	ID=gene:ENSGALG00000012194	Name=CCDC34
5	3780001	3830000	54	0.141346	ID=gene:ENSGALG00000013297	Name=BBOX1
[truncated: 1,185 more rows]

## Sheet: Supplementary Table S5
Supplementary Table S5.Top 1% genomic windows showing selection signatures identified by πratio(GAMECOCK)
Chr	Start	End	No.variants	PI	π ratio	LOG（）	Gene ID	Gene name
16	2125001	2175000	1	5.72646e-07	16.7803	1.2248	ENSGALG00000052089	protein_coding
16	2125001	2175000	1	5.72646e-07	16.7803	1.2248	ENSGALG00000053019	protein_coding
16	2125001	2175000	1	5.72646e-07	16.7803	1.2248	ENSGALG00000049360	PPP1R10
16	2125001	2175000	1	5.72646e-07	16.7803	1.2248	ENSGALG00000050091	protein_coding
16	2130001	2180000	1	5.72646e-07	16.7803	1.2248	ENSGALG00000052089	protein_coding
16	2130001	2180000	1	5.72646e-07	16.7803	1.2248	ENSGALG00000053019	protein_coding
16	2130001	2180000	1	5.72646e-07	16.7803	1.2248	ENSGALG00000049360	PPP1R10
16	2130001	2180000	1	5.72646e-07	16.7803	1.2248	ENSGALG00000050091	protein_coding
16	2135001	2185000	1	5.72646e-07	16.7803	1.2248	ENSGALG00000052089	protein_coding
16	2135001	2185000	1	5.72646e-07	16.7803	1.2248	ENSGALG00000053019	protein_coding
16	2135001	2185000	1	5.72646e-07	16.7803	1.2248	ENSGALG00000049360	PPP1R10
16	2135001	2185000	1	5.72646e-07	16.7803	1.2248	ENSGALG00000050091	protein_coding
16	2140001	2190000	1	5.72646e-07	16.7803	1.2248	ENSGALG00000052089	protein_coding
16	2140001	2190000	1	5.72646e-07	16.7803	1.2248	ENSGALG00000053019	protein_coding
16	2140001	2190000	1	5.72646e-07	16.7803	1.2248	ENSGALG00000049360	PPP1R10
16	2145001	2195000	1	5.72646e-07	16.7803	1.2248	ENSGALG00000052089	protein_coding
16	2145001	2195000	1	5.72646e-07	16.7803	1.2248	ENSGALG00000053019	protein_coding
16	2145001	2195000	1	5.72646e-07	16.7803	1.2248	ENSGALG00000049360	PPP1R10
15	200001	250000	1	1.12566e-06	6.00416	0.778452	ENSGALG00000055111	protein_coding
15	205001	255000	1	1.12566e-06	6.00416	0.778452	ENSGALG00000055111	protein_coding
30	1785001	1835000	1	1.60014e-06	4.62603	0.665209	ENSGALG00000052303	protein_coding
30	1785001	1835000	1	1.60014e-06	4.62603	0.665209	ENSGALG00000054974	protein_coding
30	1790001	1840000	1	1.60014e-06	4.62603	0.665209	ENSGALG00000052303	protein_coding
30	1790001	1840000	1	1.60014e-06	4.62603	0.665209	ENSGALG00000054974	protein_coding
30	1795001	1845000	1	1.60014e-06	4.62603	0.665209	ENSGALG00000052303	protein_coding
30	1795001	1845000	1	1.60014e-06	4.62603	0.665209	ENSGALG00000054974	protein_coding
30	1800001	1850000	1	1.60014e-06	4.62603	0.665209	ENSGALG00000052303	protein_coding
30	1800001	1850000	1	1.60014e-06	4.62603	0.665209	ENSGALG00000054974	protein_coding
30	1805001	1855000	1	1.60014e-06	4.62603	0.665209	ENSGALG00000052303	protein_coding
30	1805001	1855000	1	1.60014e-06	4.62603	0.665209	ENSGALG00000054974	protein_coding
33	7800001	7850000	6	1.11607e-05	3.8765	0.588439
2	82265001	82315000	176	0.000347757	3.8407	0.58441	ENSGALG00000041764	VSTM2A
2	82260001	82310000	173	0.000346483	3.83944	0.584268	ENSGALG00000041764	VSTM2A
2	82255001	82305000	156	0.000315942	3.8082	0.58072	ENSGALG00000041764	VSTM2A
2	82270001	82320000	181	0.000365193	3.79041	0.578686	ENSGALG00000041764	VSTM2A
1	76465001	76515000	1	1.85428e-06	3.57049	0.552728
1	88580001	88630000	4	8.02586e-06	3.55749	0.551143
1	88585001	88635000	4	8.02586e-06	3.55749	0.551143
1	88590001	88640000	4	8.02586e-06	3.55749	0.551143
1	88595001	88645000	4	8.02586e-06	3.55749	0.551143
1	88605001	88655000	4	7.53829e-06	3.51922	0.546446
2	82250001	82300000	166	0.000369674	3.47084	0.540435	ENSGALG00000041764	VSTM2A
2	82520001	82570000	333	0.000850139	3.44718	0.537464
2	82505001	82555000	288	0.000707332	3.42918	0.535191
2	82495001	82545000	252	0.000584857	3.41555	0.533461
2	82275001	82325000	172	0.000375376	3.40991	0.532743	ENSGALG00000041764	VSTM2A
2	82510001	82560000	302	0.000765011	3.39036	0.530245
2	82500001	82550000	274	0.000665189	3.38364	0.529384
2	82515001	82565000	311	0.000802086	3.38102	0.529048
2	82280001	82330000	171	0.000372524	3.36357	0.5268	ENSGALG00000041764	VSTM2A
2	130560001	130610000	1	2.41275e-06	3.35383	0.525541	ENSGALG00000053220	protein_coding
2	130560001	130610000	1	2.41275e-06	3.35383	0.525541	ENSGALG00000054307	protein_coding
2	130565001	130615000	1	2.41275e-06	3.35383	0.525541	ENSGALG00000053220	protein_coding
2	130565001	130615000	1	2.41275e-06	3.35383	0.525541	ENSGALG00000054307	protein_coding
2	82490001	82540000	237	0.000537997	3.35268	0.525392
2	82525001	82575000	340	0.000904559	3.34689	0.524642
2	82540001	82590000	345	0.000959526	3.29589	0.517972
1	88600001	88650000	5	9.79294e-06	3.29584	0.517967
2	82545001	82595000	358	0.000986997	3.28522	0.516564
18	11230001	11280000	5	9.18211e-06	3.27974	0.515839	ENSGALG00000050484	protein_coding
18	11230001	11280000	5	9.18211e-06	3.27974	0.515839	ENSGALG00000049838	protein_coding
18	11235001	11285000	5	9.18211e-06	3.27974	0.515839	ENSGALG00000050484	protein_coding
18	11235001	11285000	5	9.18211e-06	3.27974	0.515839	ENSGALG00000049838	protein_coding
2	82550001	82600000	379	0.00102238	3.27815	0.515628
2	82555001	82605000	407	0.00110038	3.27258	0.51489
2	82530001	82580000	337	0.000933711	3.27234	0.514858
2	82565001	82615000	456	0.00122678	3.25891	0.513072
2	82560001	82610000	423	0.00115011	3.25492	0.512541
2	82580001	82630000	476	0.00126932	3.24724	0.511515
33	3655001	3705000	2	3.51443e-06	3.24442	0.511138	ENSGALG00000038256	protein_coding
33	3655001	3705000	2	3.51443e-06	3.24442	0.511138	ENSGALG00000047859	TSPAN31
33	3655001	3705000	2	3.51443e-06	3.24442	0.511138	ENSGALG00000046983	protein_coding
33	3655001	3705000	2	3.51443e-06	3.24442	0.511138	ENSGALG00000044662	protein_coding
33	3655001	3705000	2	3.51443e-06	3.24442	0.511138	ENSGALG00000047648	protein_coding
2	82535001	82585000	340	0.0009673	3.23946	0.510473
16	2150001	2200000	2	4.44702e-06	3.23605	0.510016	ENSGALG00000052089	protein_coding
16	2150001	2200000	2	4.44702e-06	3.23605	0.510016	ENSGALG00000053019	protein_coding
16	2150001	2200000	2	4.44702e-06	3.23605	0.510016	ENSGALG00000049360	PPP1R10
2	82575001	82625000	473	0.00127906	3.23255	0.509546
2	82335001	82385000	149	0.000361577	3.19393	0.504325
2	82585001	82635000	463	0.00124771	3.19356	0.504275
2	82285001	82335000	174	0.000397269	3.19308	0.504209	ENSGALG00000041764	VSTM2A
2	82570001	82620000	475	0.0013115	3.18874	0.503619
2	82290001	82340000	174	0.000401197	3.18714	0.503401	ENSGALG00000041764	VSTM2A
18	11215001	11265000	6	1.22058e-05	3.17919	0.502317	ENSGALG00000050484	protein_coding
18	11220001	11270000	6	1.22058e-05	3.17919	0.502317	ENSGALG00000050484	protein_coding
18	11225001	11275000	6	1.22058e-05	3.17919	0.502317	ENSGALG00000050484	protein_coding
18	11225001	11275000	6	1.22058e-05	3.17919	0.502317	ENSGALG00000049838	protein_coding
2	82245001	82295000	153	0.000379629	3.14028	0.496968	ENSGALG00000041764	VSTM2A
2	82345001	82395000	152	0.000362458	3.12731	0.495171
2	82330001	82380000	152	0.00038402	3.1252	0.494878
2	82325001	82375000	158	0.000392683	3.11152	0.492972
2	82590001	82640000	435	0.00121243	3.10781	0.492454
2	82595001	82645000	415	0.00116035	3.10117	0.491525
2	82340001	82390000	149	0.000364661	3.09657	0.490882
2	82485001	82535000	212	0.000502838	3.08767	0.489631
2	82295001	82345000	171	0.000413671	3.08736	0.489587
2	82355001	82405000	161	0.000384102	3.07689	0.488112
2	82235001	82285000	160	0.000422976	3.06868	0.486952	ENSGALG00000041764	VSTM2A
2	82230001	82280000	176	0.000465331	3.06107	0.485873	ENSGALG00000041764	VSTM2A
2	82350001	82400000	149	0.000363939	3.02691	0.480999
2	82240001	82290000	159	0.000416149	3.01505	0.479295	ENSGALG00000041764	VSTM2A
2	82370001	82420000	183	0.000434869	3.00442	0.477761
31	3530001	3580000	1	1.60014e-06	2.98824	0.475416
31	3535001	3585000	1	1.60014e-06	2.98824	0.475416
2	82360001	82410000	176	0.000427297	2.97793	0.473914
31	3890001	3940000	1	1.93173e-06	2.97512	0.473505
31	3895001	3945000	1	1.93173e-06	2.97512	0.473505
31	3900001	3950000	1	1.93173e-06	2.97512	0.473505
31	3905001	3955000	1	1.93173e-06	2.97512	0.473505
2	82600001	82650000	383	0.00112554	2.96196	0.471579
2	82365001	82415000	180	0.000441887	2.94025	0.468385
14	30001	80000	1	1.95572e-06	2.93863	0.468144
14	35001	85000	1	1.95572e-06	2.93863	0.468144
14	40001	90000	1	1.95572e-06	2.93863	0.468144
14	45001	95000	1	1.95572e-06	2.93863	0.468144
14	50001	100000	1	1.95572e-06	2.93863	0.468144
2	82305001	82355000	158	0.000406526	2.92933	0.466769
2	82300001	82350000	161	0.000415301	2.92036	0.465437
2	82315001	82365000	147	0.000385171	2.88308	0.459857
2	82320001	82370000	148	0.000389905	2.88062	0.459487
2	82225001	82275000	182	0.000518184	2.87521	0.45867	ENSGALG00000041764	VSTM2A
2	82380001	82430000	190	0.000464391	2.86125	0.456556
2	82310001	82360000	146	0.000390993	2.83276	0.45221
2	82605001	82655000	345	0.00104916	2.82491	0.451004
2	82375001	82425000	173	0.00043029	2.8165	0.449709
2	82390001	82440000	199	0.000494955	2.81359	0.449261
2	82385001	82435000	193	0.000481688	2.79841	0.446911
2	82395001	82445000	199	0.000507208	2.77391	0.443093
2	82480001	82530000	202	0.000521893	2.77337	0.443007
2	82400001	82450000	203	0.000504342	2.75147	0.439564
2	82610001	82660000	322	0.00099263	2.72621	0.43556
2	82410001	82460000	195	0.000491469	2.67368	0.427109
2	82405001	82455000	199	0.000504746	2.663	0.425372
2	82475001	82525000	202	0.000535218	2.65561	0.424164
31	360001	410000	2	4.6979e-06	2.59348	0.413883	ENSGALG00000048465	protein_coding
31	365001	415000	2	4.6979e-06	2.59348	0.413883	ENSGALG00000048465	protein_coding
31	370001	420000	2	4.6979e-06	2.59348	0.413883	ENSGALG00000048465	protein_coding
31	375001	425000	2	4.6979e-06	2.59348	0.413883
18	11210001	11260000	3	7.23176e-06	2.58756	0.41289	ENSGALG00000050484	protein_coding
1	42435001	42485000	254	0.000760311	2.5785	0.411367
2	82415001	82465000	201	0.000519285	2.57365	0.41055
27	1050001	1100000	5	1.31056e-05	2.56449	0.409001
27	1055001	1105000	5	1.31056e-05	2.56449	0.409001
27	1060001	1110000	5	1.31056e-05	2.56449	0.409001
27	1065001	1115000	5	1.31056e-05	2.56449	0.409001
27	1070001	1120000	5	1.31056e-05	2.56449	0.409001
27	1075001	1125000	5	1.31056e-05	2.56449	0.409001
2	82425001	82475000	214	0.000552548	2.55053	0.40663
2	82220001	82270000	173	0.000575139	2.54172	0.405127	ENSGALG00000041764	VSTM2A
2	82430001	82480000	212	0.000541163	2.53589	0.40413
2	82420001	82470000	208	0.000539304	2.52741	0.402675
2	82465001	82515000	207	0.000554303	2.52081	0.401539
2	82470001	82520000	204	0.000562037	2.51311	0.400211
2	82615001	82665000	279	0.000941917	2.50432	0.39869
2	82435001	82485000	223	0.000579342	2.49883	0.397738
7	36660001	36710000	121	0.000364004	2.49574	0.3972	ENSGALG00000012579	BAZ2B
7	36660001	36710000	121	0.000364004	2.49574	0.3972	ENSGALG00000012584	MARCHF7
6	700001	750000	6	1.85453e-05	2.49405	0.396905	ENSGALG00000048599	protein_coding
6	700001	750000	6	1.85453e-05	2.49405	0.396905	ENSGALG00000043130	protein_coding
1	42425001	42475000	253	0.000808063	2.48023	0.394492
7	36650001	36700000	131	0.000384389	2.47558	0.393677	ENSGALG00000012579	BAZ2B
7	36650001	36700000	131	0.000384389	2.47558	0.393677	ENSGALG00000012584	MARCHF7
31	1220001	1270000	4	1.33313e-05	2.46245	0.391367	ENSGALG00000054140	protein_coding
31	1225001	1275000	4	1.33313e-05	2.46245	0.391367	ENSGALG00000054140	protein_coding
31	1230001	1280000	4	1.33313e-05	2.46245	0.391367
7	36655001	36705000	122	0.000364216	2.46147	0.391194	ENSGALG00000012579	BAZ2B
7	36655001	36705000	122	0.000364216	2.46147	0.391194	ENSGALG00000012584	MARCHF7
1	42430001	42480000	256	0.000805449	2.45032	0.389223
7	36665001	36715000	128	0.000396893	2.42319	0.384387	ENSGALG00000012587	NAA20
7	36665001	36715000	128	0.000396893	2.42319	0.384387	ENSGALG00000012584	MARCHF7
5	32985001	33035000	294	0.000964577	2.41521	0.382956	ENSGALG00000009850	NOVA1
1	42440001	42490000	259	0.000796778	2.4145	0.382827
2	82460001	82510000	205	0.000561069	2.40354	0.380851
2	82440001	82490000	218	0.000581449	2.40074	0.380346
2	82450001	82500000	210	0.000562863	2.39915	0.380057
1	88570001	88620000	10	2.63131e-05	2.39557	0.379408
1	88575001	88625000	10	2.63131e-05	2.39557	0.379408
1	84160001	84210000	10	2.42066e-05	2.39129	0.378633
1	84165001	84215000	10	2.42066e-05	2.39129	0.378633
1	84170001	84220000	10	2.42066e-05	2.39129	0.378633
1	42420001	42470000	249	0.000815451	2.39101	0.378581
5	32960001	33010000	324	0.00112501	2.39054	0.378496
1	42445001	42495000	255	0.000796917	2.3903	0.378452
7	36645001	36695000	132	0.000396954	2.389	0.378216	ENSGALG00000012579	BAZ2B
7	36645001	36695000	132	0.000396954	2.389	0.378216	ENSGALG00000012584	MARCHF7
5	32955001	33005000	328	0.00114713	2.38536	0.377554
1	84155001	84205000	9	2.02678e-05	2.3819	0.376924
5	32980001	33030000	304	0.00101602	2.37487	0.375641
1	84130001	84180000	5	1.37011e-05	2.37249	0.375204
1	84135001	84185000	5	1.37011e-05	2.37249	0.375204
1	84140001	84190000	5	1.37011e-05	2.37249	0.375204
1	84145001	84195000	5	1.37011e-05	2.37249	0.375204
5	32970001	33020000	329	0.00112719	2.36935	0.37463
6	665001	715000	5	1.70967e-05	2.36921	0.374604	ENSGALG00000048599	protein_coding
6	670001	720000	5	1.70967e-05	2.36921	0.374604	ENSGALG00000048599	protein_coding
6	675001	725000	5	1.70967e-05	2.36921	0.374604	ENSGALG00000048599	protein_coding
6	680001	730000	5	1.70967e-05	2.36921	0.374604	ENSGALG00000048599	protein_coding
6	685001	735000	5	1.70967e-05	2.36921	0.374604	ENSGALG00000048599	protein_coding
6	685001	735000	5	1.70967e-05	2.36921	0.374604	ENSGALG00000043130	protein_coding
6	690001	740000	5	1.70967e-05	2.36921	0.374604	ENSGALG00000048599	protein_coding
6	690001	740000	5	1.70967e-05	2.36921	0.374604	ENSGALG00000043130	protein_coding
6	695001	745000	5	1.70967e-05	2.36921	0.374604	ENSGALG00000048599	protein_coding
6	695001	745000	5	1.70967e-05	2.36921	0.374604	ENSGALG00000043130	protein_coding
5	32965001	33015000	329	0.00112964	2.36507	0.373844
2	82445001	82495000	216	0.00057456	2.35982	0.372879
2	82455001	82505000	205	0.000562459	2.3524	0.371512
7	36670001	36720000	126	0.000401322	2.31946	0.365387	ENSGALG00000012587	NAA20
7	36670001	36720000	126	0.000401322	2.31946	0.365387	ENSGALG00000012584	MARCHF7
5	32950001	33000000	318	0.00113418	2.31644	0.364821
2	82620001	82670000	243	0.000865286	2.31536	0.364619
5	32975001	33025000	326	0.00111345	2.31048	0.363702
7	36640001	36690000	127	0.000387459	2.30966	0.363547	ENSGALG00000012579	BAZ2B
7	36640001	36690000	127	0.000387459	2.30966	0.363547	ENSGALG00000012584	MARCHF7
1	84150001	84200000	8	1.8457e-05	2.3042	0.362521
5	31290001	31340000	297	0.00111092	2.29848	0.361441
7	36635001	36685000	120	0.000371158	2.29713	0.361185	ENSGALG00000012579	BAZ2B
7	36635001	36685000	120	0.000371158	2.29713	0.361185	ENSGALG00000012584	MARCHF7
1	42450001	42500000	258	0.000831806	2.29259	0.360326
5	32945001	32995000	302	0.00109579	2.27487	0.356957
1	42415001	42465000	237	0.000803894	2.26856	0.35575
5	32990001	33040000	269	0.000926057	2.26401	0.354878	ENSGALG00000009850	NOVA1
33	3650001	3700000	5	1.23704e-05	2.26347	0.354774	ENSGALG00000038256	protein_coding
33	3650001	3700000	5	1.23704e-05	2.26347	0.354774	ENSGALG00000047859	TSPAN31
33	3650001	3700000	5	1.23704e-05	2.26347	0.354774	ENSGALG00000046983	protein_coding
33	3650001	3700000	5	1.23704e-05	2.26347	0.354774	ENSGALG00000044662	protein_coding
33	3650001	3700000	5	1.23704e-05	2.26347	0.354774	ENSGALG00000047648	protein_coding
10	765001	815000	3	1.00776e-05	2.26291	0.354667	ENSGALG00000038550	protein_coding
10	770001	820000	3	1.00776e-05	2.26291	0.354667	ENSGALG00000038550	protein_coding
10	775001	825000	3	1.00776e-05	2.26291	0.354667	ENSGALG00000038550	protein_coding
10	780001	830000	3	1.00776e-05	2.26291	0.354667	ENSGALG00000038550	protein_coding
5	32930001	32980000	266	0.000988708	2.25605	0.353348
5	32940001	32990000	286	0.00104961	2.25112	0.352399
5	3185001	3235000	34	9.2745e-05	2.24866	0.351924	ENSGALG00000003655	GAS2
2	82215001	82265000	200	0.00076674	2.24812	0.351819
2	149650001	149700000	5	1.31928e-05	2.23738	0.34974
2	82210001	82260000	218	0.000853558	2.23697	0.349659
24	6305001	6355000	50	0.000172132	2.2263	0.347584	ENSGALG00000043026	protein_coding
24	6305001	6355000	50	0.000172132	2.2263	0.347584	ENSGALG00000050014	protein_coding
24	6310001	6360000	50	0.000172132	2.2263	0.347584	ENSGALG00000043026	protein_coding
24	6310001	6360000	50	0.000172132	2.2263	0.347584	ENSGALG00000050014	protein_coding
2	149655001	149705000	4	1.15926e-05	2.22497	0.347324
1	42410001	42460000	246	0.000849816	2.21939	0.346233
24	6320001	6370000	44	0.000147721	2.2176	0.345883	ENSGALG00000043026	protein_coding
24	6320001	6370000	44	0.000147721	2.2176	0.345883	ENSGALG00000050014	protein_coding
7	36630001	36680000	117	0.000369935	2.21437	0.34525	ENSGALG00000012579	BAZ2B
5	32935001	32985000	267	0.0010045	2.20214	0.342845
2	82205001	82255000	262	0.00104194	2.20134	0.342686
24	6315001	6365000	48	0.000167217	2.19386	0.341209	ENSGALG00000043026	protein_coding
24	6315001	6365000	48	0.000167217	2.19386	0.341209	ENSGALG00000050014	protein_coding
33	3575001	3625000	9	2.19074e-05	2.18894	0.340234
5	3190001	3240000	32	8.07489e-05	2.18643	0.339736	ENSGALG00000003655	GAS2
1	42455001	42505000	280	0.000944827	2.18312	0.339077
2	82200001	82250000	271	0.00108522	2.18112	0.338679
5	32995001	33045000	247	0.000868134	2.18012	0.338481	ENSGALG00000009850	NOVA1
5	3665001	3715000	52	0.000186019	2.178	0.338057
2	82625001	82675000	248	0.000944493	2.17274	0.337008
2	82195001	82245000	290	0.00118216	2.16895	0.33625
5	3660001	3710000	54	0.000191525	2.16844	0.336147
7	36675001	36725000	102	0.000345832	2.16822	0.336103	ENSGALG00000012587	NAA20
7	36675001	36725000	102	0.000345832	2.16822	0.336103	ENSGALG00000012584	MARCHF7
5	32925001	32975000	273	0.00101278	2.16479	0.335417
5	31295001	31345000	314	0.00121477	2.16474	0.335406
5	31300001	31350000	315	0.00124211	2.16354	0.335166
5	3650001	3700000	47	0.000158681	2.16352	0.335162
5	31285001	31335000	313	0.00124392	2.16092	0.334638
2	149605001	149655000	4	6.79654e-06	2.15797	0.334045
5	33080001	33130000	248	0.00081953	2.15633	0.333716	ENSGALG00000009850	NOVA1
1	84175001	84225000	12	2.84838e-05	2.15328	0.3331
2	50610001	50660000	121	0.000450021	2.15234	0.332911
33	3570001	3620000	18	4.07268e-05	2.15171	0.332784
1	73785001	73835000	186	0.000586669	2.14757	0.331946	ENSGALG00000049435	protein_coding
5	3655001	3705000	51	0.000181354	2.14631	0.331691
5	3670001	3720000	50	0.000174809	2.14618	0.331667
33	7795001	7845000	14	4.6386e-05	2.14195	0.330808
22	315001	365000	88	0.000303861	2.14118	0.330653	ENSGALG00000030603	ANTXR1
5	33070001	33120000	227	0.000745394	2.13745	0.329895	ENSGALG00000009850	NOVA1
16	2155001	2205000	5	1.14661e-05	2.13324	0.329041	ENSGALG00000052089	protein_coding
16	2155001	2205000	5	1.14661e-05	2.13324	0.329041	ENSGALG00000053019	protein_coding
16	2155001	2205000	5	1.14661e-05	2.13324	0.329041	ENSGALG00000049360	PPP1R10
16	2160001	2210000	5	1.14661e-05	2.13324	0.329041	ENSGALG00000052089	protein_coding
16	2160001	2210000	5	1.14661e-05	2.13324	0.329041	ENSGALG00000053019	protein_coding
16	2160001	2210000	5	1.14661e-05	2.13324	0.329041	ENSGALG00000049360	PPP1R10
16	2165001	2215000	5	1.14661e-05	2.13324	0.329041	ENSGALG00000052089	protein_coding
16	2165001	2215000	5	1.14661e-05	2.13324	0.329041	ENSGALG00000049360	PPP1R10
5	2405001	2455000	175	0.000592202	2.13255	0.328899	ENSGALG00000003908	SLC6A5
5	2405001	2455000	175	0.000592202	2.13255	0.328899	ENSGALG00000003958	PRMT3
7	36625001	36675000	112	0.00035866	2.1322	0.328829	ENSGALG00000012579	BAZ2B
5	33090001	33140000	278	0.000963966	2.12957	0.328291	ENSGALG00000009850	NOVA1
1	76460001	76510000	12	5.12133e-05	2.12769	0.327908
5	3180001	3230000	33	0.000101834	2.12742	0.327854	ENSGALG00000003655	GAS2
5	3635001	3685000	48	0.000160944	2.12596	0.327556	ENSGALG00000013304	SLC5A12
5	32920001	32970000	270	0.0010016	2.12561	0.327483
22	5415001	5465000	4	9.45584e-06	2.12482	0.327323	ENSGALG00000051311	protein_coding
22	5420001	5470000	4	9.45584e-06	2.12482	0.327323	ENSGALG00000051311	protein_coding
22	5425001	5475000	4	9.45584e-06	2.12482	0.327323	ENSGALG00000051311	protein_coding
22	5430001	5480000	4	9.45584e-06	2.12482	0.327323	ENSGALG00000051311	protein_coding
22	5435001	5485000	4	9.45584e-06	2.12482	0.327323	ENSGALG00000051311	protein_coding
22	5440001	5490000	4	9.45584e-06	2.12482	0.327323	ENSGALG00000051311	protein_coding
22	5445001	5495000	4	9.45584e-06	2.12482	0.327323	ENSGALG00000051311	protein_coding
22	5450001	5500000	4	9.45584e-06	2.12482	0.327323	ENSGALG00000051311	protein_coding
5	33105001	33155000	335	0.00124185	2.12457	0.327271	ENSGALG00000009850	NOVA1
5	33085001	33135000	252	0.000859344	2.12438	0.327231	ENSGALG00000009850	NOVA1
5	33065001	33115000	217	0.000705837	2.1239	0.327135	ENSGALG00000009850	NOVA1
5	3645001	3695000	51	0.000179269	2.12152	0.326646	ENSGALG00000013304	SLC5A12
1	73780001	73830000	179	0.000589859	2.12098	0.326537	ENSGALG00000053475	protein_coding
1	73780001	73830000	179	0.000589859	2.12098	0.326537	ENSGALG00000049435	protein_coding
5	33115001	33165000	366	0.00137572	2.11869	0.326067	ENSGALG00000009850	NOVA1
5	33095001	33145000	307	0.00110586	2.11339	0.324979	ENSGALG00000009850	NOVA1
7	8095001	8145000	121	0.000422197	2.11015	0.324312	ENSGALG00000007712	MYO1B
7	8095001	8145000	121	0.000422197	2.11015	0.324312	ENSGALG00000052218	protein_coding
7	8095001	8145000	121	0.000422197	2.11015	0.324312	ENSGALG00000025884	NABP1
5	33125001	33175000	375	0.00146194	2.10965	0.32421	ENSGALG00000009850	NOVA1
33	3580001	3630000	8	2.04762e-05	2.10842	0.323957	ENSGALG00000046983	protein_coding
5	33100001	33150000	312	0.00114562	2.10819	0.323909	ENSGALG00000009850	NOVA1
5	33110001	33160000	352	0.00131115	2.10808	0.323887	ENSGALG00000009850	NOVA1
1	88610001	88660000	1	1.76702e-06	2.10758	0.323785
1	88615001	88665000	1	1.76702e-06	2.10758	0.323785
1	88620001	88670000	1	1.76702e-06	2.10758	0.323785
1	88625001	88675000	1	1.76702e-06	2.10758	0.323785
1	88630001	88680000	1	1.76702e-06	2.10758	0.323785
1	88635001	88685000	1	1.76702e-06	2.10758	0.323785
5	33270001	33320000	317	0.00115808	2.10678	0.323619
2	149600001	149650000	3	5.19637e-06	2.1058	0.323416
5	33275001	33325000	334	0.00124858	2.1053	0.323315
31	2025001	2075000	15	4.3656e-05	2.10107	0.32244
31	2030001	2080000	15	4.3656e-05	2.10107	0.32244
2	50615001	50665000	119	0.000411409	2.09898	0.322009
5	33045001	33095000	172	0.000587912	2.09877	0.321964	ENSGALG00000009850	NOVA1
1	88560001	88610000	14	3.97434e-05	2.09737	0.321676
1	88565001	88615000	14	3.97434e-05	2.09737	0.321676
5	3640001	3690000	50	0.000174018	2.09729	0.321658	ENSGALG00000013304	SLC5A12
5	33060001	33110000	215	0.00071683	2.09588	0.321367	ENSGALG00000009850	NOVA1
1	166035001	166085000	211	0.000680807	2.09312	0.320794
5	33000001	33050000	233	0.000837486	2.09301	0.320772	ENSGALG00000009850	NOVA1
22	330001	380000	86	0.00032097	2.09036	0.320221	ENSGALG00000030603	ANTXR1
7	8100001	8150000	124	0.000434127	2.08891	0.319919	ENSGALG00000052218	protein_coding
7	8100001	8150000	124	0.000434127	2.08891	0.319919	ENSGALG00000025884	NABP1
5	33040001	33090000	167	0.000575406	2.08364	0.318823	ENSGALG00000009850	NOVA1
22	335001	385000	84	0.000316787	2.08313	0.318716	ENSGALG00000030603	ANTXR1
1	73775001	73825000	174	0.000584919	2.08019	0.318102	ENSGALG00000053475	protein_coding
1	73775001	73825000	174	0.000584919	2.08019	0.318102	ENSGALG00000049435	protein_coding
1	166030001	166080000	248	0.000824011	2.07882	0.317817
5	2400001	2450000	179	0.000631129	2.0778	0.317604	ENSGALG00000003908	SLC6A5
5	2400001	2450000	179	0.000631129	2.0778	0.317604	ENSGALG00000003958	PRMT3
7	8090001	8140000	111	0.000396143	2.0775	0.317542	ENSGALG00000007712	MYO1B
7	8090001	8140000	111	0.000396143	2.0775	0.317542	ENSGALG00000052218	protein_coding
16	2120001	2170000	4	1.14007e-05	2.07691	0.317417	ENSGALG00000052089	protein_coding
16	2120001	2170000	4	1.14007e-05	2.07691	0.317417	ENSGALG00000053019	protein_coding
16	2120001	2170000	4	1.14007e-05	2.07691	0.317417	ENSGALG00000050091	protein_coding
5	33280001	33330000	337	0.00128347	2.07408	0.316826
5	33130001	33180000	383	0.00151677	2.07334	0.316671	ENSGALG00000009850	NOVA1
5	33075001	33125000	237	0.000797905	2.07037	0.316048	ENSGALG00000009850	NOVA1
5	33055001	33105000	191	0.00063294	2.06836	0.315627	ENSGALG00000009850	NOVA1
1	42405001	42455000	262	0.000948626	2.06823	0.3156
5	33120001	33170000	367	0.00143814	2.06615	0.315161	ENSGALG00000009850	NOVA1
7	8085001	8135000	97	0.000353927	2.06614	0.31516	ENSGALG00000007712	MYO1B
7	8085001	8135000	97	0.000353927	2.06614	0.31516	ENSGALG00000052218	protein_coding
24	6300001	6350000	57	0.00021118	2.0659	0.315109	ENSGALG00000028815	protein_coding
24	6300001	6350000	57	0.00021118	2.0659	0.315109	ENSGALG00000043026	protein_coding
5	3045001	3095000	35	0.000122411	2.06428	0.314768	ENSGALG00000039254	SLC17A6
5	33135001	33185000	391	0.00154512	2.06387	0.314681	ENSGALG00000009850	NOVA1
5	33050001	33100000	182	0.000618712	2.06369	0.314645	ENSGALG00000009850	NOVA1
5	3630001	3680000	42	0.000148144	2.06168	0.314221	ENSGALG00000013304	SLC5A12
5	33285001	33335000	338	0.00129382	2.06055	0.313983
1	42460001	42510000	287	0.000997476	2.05645	0.313118
5	3170001	3220000	34	0.000113068	2.05634	0.313094	ENSGALG00000003655	GAS2
2	149660001	149710000	2	7.51314e-06	2.05617	0.313059
2	149665001	149715000	2	7.51314e-06	2.05617	0.313059
2	149670001	149720000	2	7.51314e-06	2.05617	0.313059
2	149675001	149725000	2	7.51314e-06	2.05617	0.313059
5	32915001	32965000	275	0.00105799	2.0539	0.31258
5	2410001	2460000	172	0.000601252	2.0512	0.312009	ENSGALG00000003908	SLC6A5
5	3485001	3535000	66	0.000228986	2.04781	0.31129	ENSGALG00000013311	ANO3
2	82190001	82240000	308	0.00133361	2.04685	0.311086
27	1890001	1940000	16	4.41756e-05	2.04514	0.310722	ENSGALG00000054753	protein_coding
27	1895001	1945000	16	4.41756e-05	2.04514	0.310722	ENSGALG00000046738	protein_coding
27	1895001	1945000	16	4.41756e-05	2.04514	0.310722	ENSGALG00000054753	protein_coding
27	1900001	1950000	16	4.41756e-05	2.04514	0.310722	ENSGALG00000046738	protein_coding
27	1900001	1950000	16	4.41756e-05	2.04514	0.310722	ENSGALG00000054753	protein_coding
27	1905001	1955000	16	4.41756e-05	2.04514	0.310722	ENSGALG00000046738	protein_coding
27	1905001	1955000	16	4.41756e-05	2.04514	0.310722	ENSGALG00000054753	protein_coding
31	2005001	2055000	5	1.57648e-05	2.0415	0.30995
3	69995001	70045000	299	0.00115403	2.03835	0.309279
5	33025001	33075000	169	0.00062049	2.03724	0.309043	ENSGALG00000009850	NOVA1
3	70005001	70055000	320	0.00122011	2.03697	0.308985
31	2020001	2070000	18	5.47793e-05	2.03533	0.308635
3	70000001	70050000	317	0.00121432	2.03438	0.308432
1	73730001	73780000	170	0.000611027	2.03186	0.307893	ENSGALG00000040681	protein_coding
1	73735001	73785000	188	0.000672372	2.03077	0.30766	ENSGALG00000040681	protein_coding
1	73735001	73785000	188	0.000672372	2.03077	0.30766	ENSGALG00000053475	protein_coding
1	73740001	73790000	198	0.000693809	2.02938	0.307363	ENSGALG00000040681	protein_coding
1	73740001	73790000	198	0.000693809	2.02938	0.307363	ENSGALG00000053475	protein_coding
2	82630001	82680000	237	0.000965368	2.02889	0.30726
5	3480001	3530000	69	0.000238075	2.02544	0.30652	ENSGALG00000013311	ANO3
5	3200001	3250000	38	0.000106634	2.02519	0.306466	ENSGALG00000003655	GAS2
5	3625001	3675000	43	0.000151065	2.02486	0.306394	ENSGALG00000013304	SLC5A12
1	73760001	73810000	161	0.000550484	2.0228	0.305953	ENSGALG00000053475	protein_coding
5	3195001	3245000	33	9.21306e-05	2.02062	0.305485	ENSGALG00000003655	GAS2
7	19820001	19870000	272	0.000821552	2.0204	0.305436	ENSGALG00000053456	protein_coding
7	19820001	19870000	272	0.000821552	2.0204	0.305436	ENSGALG00000011009	SCN2A
5	3515001	3565000	57	0.000194822	2.01917	0.305173	ENSGALG00000013311	ANO3
5	3175001	3225000	32	9.89809e-05	2.01873	0.305079	ENSGALG00000003655	GAS2
33	3645001	3695000	20	5.20533e-05	2.01826	0.304977	ENSGALG00000038256	protein_coding
33	3645001	3695000	20	5.20533e-05	2.01826	0.304977	ENSGALG00000047859	TSPAN31
33	3645001	3695000	20	5.20533e-05	2.01826	0.304977	ENSGALG00000046983	protein_coding
33	3645001	3695000	20	5.20533e-05	2.01826	0.304977	ENSGALG00000044662	protein_coding
33	3645001	3695000	20	5.20533e-05	2.01826	0.304977	ENSGALG00000047648	protein_coding
5	33140001	33190000	366	0.00147494	2.01816	0.304955	ENSGALG00000009850	NOVA1
5	33290001	33340000	336	0.00131211	2.01626	0.304547
22	990001	1040000	34	0.00011725	2.01122	0.30346	ENSGALG00000000311	DOCK5
1	166040001	166090000	214	0.00071005	2.011	0.303412
5	3675001	3725000	45	0.000158223	2.00939	0.303063
2	82010001	82060000	285	0.00120217	2.00905	0.302991
31	5930001	5980000	8	2.46484e-05	2.00894	0.302967	ENSGALG00000054588	protein_coding
31	5930001	5980000	8	2.46484e-05	2.00894	0.302967	ENSGALG00000046627	protein_coding
5	3490001	3540000	65	0.000231112	2.00669	0.30248	ENSGALG00000013311	ANO3
5	3680001	3730000	45	0.000158555	2.00518	0.302153	ENSGALG00000023904	FIBIN
5	3685001	3735000	41	0.00014041	2.00496	0.302107	ENSGALG00000023904	FIBIN
1	42465001	42515000	293	0.00104836	2.00431	0.301965
1	128485001	128535000	198	0.000724075	2.00329	0.301743
31	6055001	6105000	3	1.13341e-05	1.99987	0.301001
2	82165001	82215000	295	0.00127738	1.99978	0.300982
3	69990001	70040000	289	0.00113203	1.99881	0.300771
5	33300001	33350000	322	0.00125835	1.99747	0.300481
2	82835001	82885000	255	0.000980628	1.99727	0.300437
5	3690001	3740000	41	0.000138765	1.9956	0.300074	ENSGALG00000023904	FIBIN
2	82825001	82875000	270	0.00101418	1.99489	0.299919
2	82005001	82055000	278	0.0012026	1.99373	0.299666
1	73770001	73820000	158	0.000553185	1.9929	0.299485	ENSGALG00000053475	protein_coding
5	33265001	33315000	322	0.0012037	1.99187	0.29926
30	1535001	1585000	2	5.79411e-06	1.99173	0.29923
30	1540001	1590000	2	5.79411e-06	1.99173	0.29923
30	1545001	1595000	2	5.79411e-06	1.99173	0.29923
30	1550001	1600000	2	5.79411e-06	1.99173	0.29923
30	1555001	1605000	2	5.79411e-06	1.99173	0.29923
30	1560001	1610000	2	5.79411e-06	1.99173	0.29923
13	810001	860000	35	0.000117969	1.99118	0.29911	ENSGALG00000038668	PCDHB4
13	810001	860000	35	0.000117969	1.99118	0.29911	ENSGALG00000048333	protein_coding
13	810001	860000	35	0.000117969	1.99118	0.29911	ENSGALG00000053430	protein_coding
13	815001	865000	35	0.000117969	1.99118	0.29911	ENSGALG00000038668	PCDHB4
13	815001	865000	35	0.000117969	1.99118	0.29911	ENSGALG00000048333	protein_coding
13	815001	865000	35	0.000117969	1.99118	0.29911	ENSGALG00000053430	protein_coding
2	82830001	82880000	260	0.000996038	1.98995	0.298843
4	27745001	27795000	280	0.000992996	1.9891	0.298657
5	3035001	3085000	26	9.49307e-05	1.98815	0.298448	ENSGALG00000039254	SLC17A6
1	73750001	73800000	184	0.000639449	1.98799	0.298415	ENSGALG00000053475	protein_coding
5	3495001	3545000	66	0.000230683	1.9875	0.298308	ENSGALG00000013311	ANO3
7	8080001	8130000	96	0.000369507	1.98687	0.298169	ENSGALG00000007712	MYO1B
7	8080001	8130000	96	0.000369507	1.98687	0.298169	ENSGALG00000052218	protein_coding
5	3575001	3625000	56	0.000219707	1.98614	0.298009	ENSGALG00000013311	ANO3
1	152385001	152435000	244	0.00100897	1.9855	0.29787
2	96300001	96350000	17	3.55945e-05	1.98533	0.297832
2	96305001	96355000	17	3.55945e-05	1.98533	0.297832
2	96310001	96360000	17	3.55945e-05	1.98533	0.297832
2	96315001	96365000	17	3.55945e-05	1.98533	0.297832
2	96320001	96370000	17	3.55945e-05	1.98533	0.297832
2	96325001	96375000	17	3.55945e-05	1.98533	0.297832
1	76440001	76490000	159	0.000688741	1.98397	0.297535	ENSGALG00000011930	protein_coding
12	35001	85000	5	1.84951e-05	1.98375	0.297487
22	310001	360000	95	0.000343845	1.98338	0.297407	ENSGALG00000030603	ANTXR1
1	42400001	42450000	276	0.00104202	1.98311	0.297347
31	3515001	3565000	59	0.000192337	1.98215	0.297137	ENSGALG00000048989	protein_coding
31	3520001	3570000	59	0.000192337	1.98215	0.297137	ENSGALG00000048989	protein_coding
2	82815001	82865000	277	0.00101781	1.98208	0.297121
1	151650001	151700000	157	0.000596242	1.98138	0.296967	ENSGALG00000016904	SLITRK6
5	33035001	33085000	170	0.000623358	1.98074	0.296827	ENSGALG00000009850	NOVA1
5	33295001	33345000	338	0.00133838	1.98071	0.29682
5	33010001	33060000	190	0.000709018	1.98013	0.296694	ENSGALG00000009850	NOVA1
7	19815001	19865000	260	0.000883055	1.97981	0.296623	ENSGALG00000053456	protein_coding
7	19815001	19865000	260	0.000883055	1.97981	0.296623	ENSGALG00000011009	SCN2A
1	90925001	90975000	8	2.44531e-05	1.97798	0.296222
1	90930001	90980000	8	2.44531e-05	1.97798	0.296222
5	33020001	33070000	174	0.000650309	1.97728	0.296067	ENSGALG00000009850	NOVA1
1	73745001	73795000	191	0.000682078	1.97712	0.296033	ENSGALG00000053475	protein_coding
1	73715001	73765000	147	0.000545331	1.97691	0.295987	ENSGALG00000040681	protein_coding
2	82015001	82065000	284	0.00120618	1.97653	0.295903
1	73720001	73770000	165	0.000604046	1.97611	0.295811	ENSGALG00000040681	protein_coding
5	33005001	33055000	211	0.000786772	1.97588	0.295761	ENSGALG00000009850	NOVA1
31	2035001	2085000	21	5.8387e-05	1.97493	0.295551
5	3040001	3090000	33	0.000117665	1.97483	0.295529	ENSGALG00000039254	SLC17A6
5	31280001	31330000	308	0.00132156	1.97433	0.29542
3	70010001	70060000	300	0.00115582	1.97414	0.295378
31	3500001	3550000	58	0.000190736	1.97372	0.295286	ENSGALG00000033729	protein_coding
31	3500001	3550000	58	0.000190736	1.97372	0.295286	ENSGALG00000048989	protein_coding
31	3505001	3555000	58	0.000190736	1.97372	0.295286	ENSGALG00000048989	protein_coding
31	3510001	3560000	58	0.000190736	1.97372	0.295286	ENSGALG00000048989	protein_coding
5	31305001	31355000	298	0.00121788	1.97249	0.295016
7	8105001	8155000	128	0.000467819	1.9709	0.294664	ENSGALG00000052218	protein_coding
7	8105001	8155000	128	0.000467819	1.9709	0.294664	ENSGALG00000025884	NABP1
5	32715001	32765000	397	0.00148612	1.97002	0.29447
4	27740001	27790000	273	0.000991573	1.96947	0.294349
1	73755001	73805000	183	0.000641817	1.96754	0.293923	ENSGALG00000053475	protein_coding
5	3570001	3620000	59	0.000233246	1.96704	0.293814	ENSGALG00000013311	ANO3
31	2040001	2090000	22	6.11099e-05	1.96518	0.293403
31	2045001	2095000	22	6.11099e-05	1.96518	0.293403
18	11240001	11290000	12	3.37195e-05	1.96483	0.293324	ENSGALG00000050484	protein_coding
18	11240001	11290000	12	3.37195e-05	1.96483	0.293324	ENSGALG00000049838	protein_coding
2	82160001	82210000	284	0.00123864	1.96407	0.293158
1	161705001	161755000	263	0.000949635	1.96252	0.292815
3	69985001	70035000	256	0.00101974	1.96115	0.29251
1	151645001	151695000	153	0.000574083	1.96102	0.292483	ENSGALG00000016904	SLITRK6
2	82185001	82235000	317	0.00142086	1.95834	0.291889
5	33305001	33355000	303	0.00120749	1.95785	0.29178
4	27555001	27605000	171	0.00059848	1.95652	0.291485
1	73725001	73775000	173	0.000639766	1.95597	0.291361	ENSGALG00000040681	protein_coding
27	2785001	2835000	114	0.000358923	1.95579	0.291322	ENSGALG00000054069	protein_coding
27	2785001	2835000	114	0.000358923	1.95579	0.291322	ENSGALG00000049145	protein_coding
4	41170001	41220000	368	0.00144228	1.95447	0.29103
2	82805001	82855000	289	0.00104286	1.95378	0.290876
1	9145001	9195000	198	0.000815397	1.95288	0.290675
2	82000001	82050000	283	0.0012706	1.95256	0.290604
1	128490001	128540000	225	0.00082705	1.95178	0.290431
1	775001	825000	9	2.03158e-05	1.95082	0.290218	ENSGALG00000050267	CALU
5	33015001	33065000	170	0.000654831	1.95078	0.290208	ENSGALG00000009850	NOVA1
2	81905001	81955000	199	0.000693944	1.94981	0.289993
1	166025001	166075000	264	0.000964631	1.94932	0.289882
5	3160001	3210000	37	0.000138678	1.94878	0.289763	ENSGALG00000003660	FANCF
5	3160001	3210000	37	0.000138678	1.94878	0.289763	ENSGALG00000003655	GAS2
1	128460001	128510000	200	0.000776645	1.94825	0.289645
5	3695001	3745000	45	0.000154674	1.94729	0.28943	ENSGALG00000023904	FIBIN
1	152380001	152430000	248	0.00103762	1.94671	0.289302
1	128480001	128530000	188	0.000723208	1.94651	0.289256
5	3555001	3605000	62	0.000237883	1.9459	0.289121	ENSGALG00000013311	ANO3
13	820001	870000	37	0.000124152	1.94533	0.288994	ENSGALG00000038668	PCDHB4
13	820001	870000	37	0.000124152	1.94533	0.288994	ENSGALG00000048333	protein_coding
13	820001	870000	37	0.000124152	1.94533	0.288994	ENSGALG00000053430	protein_coding
4	27735001	27785000	273	0.00100547	1.9443	0.288764
2	82810001	82860000	276	0.00101041	1.94422	0.288746
4	27550001	27600000	167	0.000593092	1.94422	0.288745
1	128475001	128525000	189	0.000763735	1.94387	0.288667
5	3510001	3560000	58	0.000204123	1.94339	0.288559	ENSGALG00000013311	ANO3
31	5925001	5975000	16	4.31297e-05	1.94228	0.288313	ENSGALG00000054588	protein_coding
5	2395001	2445000	195	0.000706122	1.9421	0.288272	ENSGALG00000003908	SLC6A5
5	2395001	2445000	195	0.000706122	1.9421	0.288272	ENSGALG00000003958	PRMT3
1	128520001	128570000	248	0.000902283	1.94103	0.288033
3	70015001	70065000	279	0.00106772	1.93998	0.287798
5	33260001	33310000	316	0.00116585	1.9387	0.28751
22	320001	370000	96	0.000356185	1.93855	0.287477	ENSGALG00000030603	ANTXR1
5	3580001	3630000	52	0.000199902	1.93819	0.287396	ENSGALG00000013311	ANO3
5	3165001	3215000	33	0.000116159	1.93671	0.287064	ENSGALG00000003660	FANCF
5	3165001	3215000	33	0.000116159	1.93671	0.287064	ENSGALG00000003655	GAS2
5	33310001	33360000	288	0.00115037	1.93577	0.286853
5	3505001	3555000	58	0.000204623	1.93572	0.286842	ENSGALG00000013311	ANO3
7	19825001	19875000	273	0.000839054	1.93551	0.286796	ENSGALG00000011009	SCN2A
3	70020001	70070000	260	0.000973226	1.93526	0.28674
4	27750001	27800000	301	0.00107892	1.93491	0.28666
1	128495001	128545000	224	0.000815737	1.93472	0.286617
31	3770001	3820000	11	3.09676e-05	1.93454	0.286577	ENSGALG00000033787	protein_coding
31	3770001	3820000	11	3.09676e-05	1.93454	0.286577	ENSGALG00000050408	protein_coding
1	152375001	152425000	250	0.0010507	1.93321	0.286278
31	2050001	2100000	23	6.28773e-05	1.93114	0.285814
5	33145001	33195000	345	0.00143625	1.9309	0.285761	ENSGALG00000009850	NOVA1
31	1460001	1510000	12	2.79318e-05	1.93081	0.28574	ENSGALG00000054535	protein_coding
31	1460001	1510000	12	2.79318e-05	1.93081	0.28574	ENSGALG00000050603	protein_coding
31	1460001	1510000	12	2.79318e-05	1.93081	0.28574	ENSGALG00000054482	protein_coding
31	1465001	1515000	12	2.79318e-05	1.93081	0.28574	ENSGALG00000054535	protein_coding
31	1465001	1515000	12	2.79318e-05	1.93081	0.28574	ENSGALG00000050603	protein_coding
31	1465001	1515000	12	2.79318e-05	1.93081	0.28574	ENSGALG00000050546	protein_coding
31	1465001	1515000	12	2.79318e-05	1.93081	0.28574	ENSGALG00000054482	protein_coding
1	9150001	9200000	196	0.000822107	1.93078	0.285733
2	82820001	82870000	271	0.00103368	1.92977	0.285505
5	3540001	3590000	54	0.00020309	1.92973	0.285496	ENSGALG00000013311	ANO3
5	3470001	3520000	70	0.000234216	1.92906	0.285345	ENSGALG00000013311	ANO3
5	32720001	32770000	395	0.00152276	1.92901	0.285335
7	8075001	8125000	97	0.000384209	1.92879	0.285284	ENSGALG00000007712	MYO1B
7	8075001	8125000	97	0.000384209	1.92879	0.285284	ENSGALG00000052218	protein_coding
3	84185001	84235000	334	0.00104016	1.92814	0.285138
2	96290001	96340000	18	3.80075e-05	1.92702	0.284887
2	96295001	96345000	18	3.80075e-05	1.92702	0.284887
5	33030001	33080000	169	0.000642878	1.9264	0.284746	ENSGALG00000009850	NOVA1
5	3475001	3525000	73	0.000252013	1.92637	0.28474	ENSGALG00000013311	ANO3
2	82155001	82205000	261	0.00116417	1.92416	0.284241
5	3030001	3080000	27	9.18626e-05	1.92392	0.284186	ENSGALG00000039254	SLC17A6
1	76435001	76485000	183	0.000755787	1.92331	0.284048	ENSGALG00000011930	protein_coding
31	3525001	3575000	39	0.000146635	1.9233	0.284047
13	890001	940000	12	3.98543e-05	1.9231	0.284001	ENSGALG00000050281	protein_coding
13	890001	940000	12	3.98543e-05	1.9231	0.284001	ENSGALG00000050703	protein_coding
13	890001	940000	12	3.98543e-05	1.9231	0.284001	ENSGALG00000050242	protein_coding
1	128525001	128575000	243	0.000888545	1.92287	0.283951
5	32910001	32960000	283	0.0011494	1.92269	0.283909
5	3500001	3550000	55	0.000195567	1.92261	0.283892	ENSGALG00000013311	ANO3
1	76220001	76270000	5	9.44604e-06	1.92259	0.283888
1	76225001	76275000	5	9.44604e-06	1.92259	0.283888
1	76230001	76280000	5	9.44604e-06	1.92259	0.283888	ENSGALG00000047119	protein_coding
1	76230001	76280000	5	9.44604e-06	1.92259	0.283888	ENSGALG00000039764	protein_coding
1	76230001	76280000	5	9.44604e-06	1.92259	0.283888	ENSGALG00000054802	protein_coding
1	76235001	76285000	5	9.44604e-06	1.92259	0.283888	ENSGALG00000047119	protein_coding
1	76235001	76285000	5	9.44604e-06	1.92259	0.283888	ENSGALG00000039764	protein_coding
1	76235001	76285000	5	9.44604e-06	1.92259	0.283888	ENSGALG00000054802	protein_coding
1	76240001	76290000	5	9.44604e-06	1.92259	0.283888	ENSGALG00000047119	protein_coding
1	76240001	76290000	5	9.44604e-06	1.92259	0.283888	ENSGALG00000039764	protein_coding
1	76240001	76290000	5	9.44604e-06	1.92259	0.283888	ENSGALG00000054802	protein_coding
1	76245001	76295000	5	9.44604e-06	1.92259	0.283888	ENSGALG00000053343	protein_coding
1	76245001	76295000	5	9.44604e-06	1.92259	0.283888	ENSGALG00000047119	protein_coding
1	76245001	76295000	5	9.44604e-06	1.92259	0.283888	ENSGALG00000039764	protein_coding
1	76245001	76295000	5	9.44604e-06	1.92259	0.283888	ENSGALG00000054802	protein_coding
1	76250001	76300000	5	9.44604e-06	1.92259	0.283888	ENSGALG00000053343	protein_coding
1	76250001	76300000	5	9.44604e-06	1.92259	0.283888	ENSGALG00000047119	protein_coding
1	76250001	76300000	5	9.44604e-06	1.92259	0.283888	ENSGALG00000039764	protein_coding
1	76250001	76300000	5	9.44604e-06	1.92259	0.283888	ENSGALG00000054802	protein_coding
1	76255001	76305000	5	9.44604e-06	1.92259	0.283888	ENSGALG00000053343	protein_coding
1	76255001	76305000	5	9.44604e-06	1.92259	0.283888	ENSGALG00000047119	protein_coding
1	76255001	76305000	5	9.44604e-06	1.92259	0.283888	ENSGALG00000039764	protein_coding
1	76255001	76305000	5	9.44604e-06	1.92259	0.283888	ENSGALG00000054802	protein_coding
8	1	50000	6	1.5862e-05	1.92175	0.283697
8	5001	55000	6	1.5862e-05	1.92175	0.283697
27	1080001	1130000	7	1.8829e-05	1.92171	0.283688
26	5330001	5380000	234	0.000938316	1.92106	0.283541
1	128515001	128565000	218	0.000800846	1.91958	0.283207
2	82020001	82070000	272	0.00118948	1.91828	0.282911
31	695001	745000	13	3.60073e-05	1.91787	0.28282	ENSGALG00000048317	protein_coding
31	695001	745000	13	3.60073e-05	1.91787	0.28282	ENSGALG00000046701	protein_coding
1	161710001	161760000	260	0.000957811	1.91687	0.282593
2	81995001	82045000	278	0.00126579	1.91635	0.282475
1	152390001	152440000	252	0.00107182	1.91613	0.282426
5	3520001	3570000	51	0.000179257	1.91595	0.282385	ENSGALG00000013311	ANO3
4	27545001	27595000	156	0.000581558	1.91591	0.282374
8	260001	310000	25	8.36833e-05	1.91583	0.282357	ENSGALG00000032371	protein_coding
8	260001	310000	25	8.36833e-05	1.91583	0.282357	ENSGALG00000053375	protein_coding
8	260001	310000	25	8.36833e-05	1.91583	0.282357	ENSGALG00000048941	protein_coding
8	260001	310000	25	8.36833e-05	1.91583	0.282357	ENSGALG00000047927	protein_coding
7	36680001	36730000	99	0.000355278	1.91555	0.282293	ENSGALG00000012587	NAA20
7	36680001	36730000	99	0.000355278	1.91555	0.282293	ENSGALG00000012584	MARCHF7
1	42470001	42520000	279	0.00101757	1.91219	0.281532
20	13810001	13860000	43	0.000176004	1.91218	0.28153	ENSGALG00000008045	SLC9A8
3	70025001	70075000	257	0.000955645	1.91159	0.281394
5	3545001	3595000	57	0.000218798	1.91075	0.281205	ENSGALG00000013311	ANO3
22	1190001	1240000	103	0.000302504	1.91019	0.281076	ENSGALG00000000357	protein_coding
2	82840001	82890000	260	0.00106544	1.90966	0.280956
2	82170001	82220000	315	0.00143577	1.90931	0.280876
1	9160001	9210000	200	0.000844106	1.90923	0.280858
5	3525001	3575000	50	0.000176069	1.90913	0.280835	ENSGALG00000013311	ANO3
31	4435001	4485000	25	8.28074e-05	1.90888	0.280778	ENSGALG00000054171	CHIR-A2
31	4435001	4485000	25	8.28074e-05	1.90888	0.280778	ENSGALG00000053734	protein_coding
31	4435001	4485000	25	8.28074e-05	1.90888	0.280778	ENSGALG00000047699	protein_coding
31	4440001	4490000	25	8.28074e-05	1.90888	0.280778	ENSGALG00000054171	CHIR-A2
31	4440001	4490000	25	8.28074e-05	1.90888	0.280778	ENSGALG00000053734	protein_coding
31	4440001	4490000	25	8.28074e-05	1.90888	0.280778	ENSGALG00000047699	protein_coding
31	380001	430000	7	2.00878e-05	1.90886	0.280774
31	385001	435000	7	2.00878e-05	1.90886	0.280774
31	390001	440000	7	2.00878e-05	1.90886	0.280774
4	27525001	27575000	165	0.000605846	1.9086	0.280716
33	2815001	2865000	10	4.06391e-05	1.90745	0.280454	ENSGALG00000050409	protein_coding
27	2780001	2830000	125	0.000414953	1.90699	0.280348	ENSGALG00000054069	protein_coding
27	2780001	2830000	125	0.000414953	1.90699	0.280348	ENSGALG00000049145	protein_coding
2	82025001	82075000	244	0.00110704	1.90691	0.280331
5	32710001	32760000	396	0.00150341	1.90649	0.280234
22	995001	1045000	40	0.000139518	1.90607	0.280139	ENSGALG00000000311	DOCK5
1	151640001	151690000	154	0.00056576	1.9056	0.280031	ENSGALG00000016904	SLITRK6
1	9155001	9205000	188	0.000790727	1.90554	0.280018
5	3795001	3845000	61	0.000207363	1.90548	0.280004
1	75510001	75560000	117	0.000379928	1.90502	0.2799	ENSGALG00000014324	SLC2A14
31	4425001	4475000	24	8.10399e-05	1.90456	0.279794	ENSGALG00000054171	CHIR-A2
31	4425001	4475000	24	8.10399e-05	1.90456	0.279794	ENSGALG00000053734	protein_coding
31	4425001	4475000	24	8.10399e-05	1.90456	0.279794	ENSGALG00000047699	protein_coding
31	4430001	4480000	24	8.10399e-05	1.90456	0.279794	ENSGALG00000054171	CHIR-A2
31	4430001	4480000	24	8.10399e-05	1.90456	0.279794	ENSGALG00000053734	protein_coding
31	4430001	4480000	24	8.10399e-05	1.90456	0.279794	ENSGALG00000047699	protein_coding
31	1090001	1140000	10	2.69457e-05	1.90421	0.279715	ENSGALG00000048477	protein_coding
31	1095001	1145000	10	2.69457e-05	1.90421	0.279715	ENSGALG00000048477	protein_coding
31	1100001	1150000	10	2.69457e-05	1.90421	0.279715	ENSGALG00000048477	protein_coding
31	1105001	1155000	10	2.69457e-05	1.90421	0.279715	ENSGALG00000048477	protein_coding
31	1105001	1155000	10	2.69457e-05	1.90421	0.279715	ENSGALG00000045230	protein_coding
31	1110001	1160000	10	2.69457e-05	1.90421	0.279715	ENSGALG00000048477	protein_coding
31	1110001	1160000	10	2.69457e-05	1.90421	0.279715	ENSGALG00000045230	protein_coding
31	1115001	1165000	10	2.69457e-05	1.90421	0.279715	ENSGALG00000048477	protein_coding
31	1115001	1165000	10	2.69457e-05	1.90421	0.279715	ENSGALG00000045230	protein_coding
31	1120001	1170000	10	2.69457e-05	1.90421	0.279715	ENSGALG00000048477	protein_coding
31	1120001	1170000	10	2.69457e-05	1.90421	0.279715	ENSGALG00000045230	protein_coding
31	1125001	1175000	10	2.69457e-05	1.90421	0.279715	ENSGALG00000048477	protein_coding
31	1125001	1175000	10	2.69457e-05	1.90421	0.279715	ENSGALG00000045230	protein_coding
31	1130001	1180000	10	2.69457e-05	1.90421	0.279715	ENSGALG00000045230	protein_coding
5	3535001	3585000	53	0.000195655	1.90413	0.279696	ENSGALG00000013311	ANO3
3	70030001	70080000	243	0.000894035	1.90391	0.279646
22	325001	375000	96	0.000369517	1.9032	0.279484	ENSGALG00000030603	ANTXR1
2	50605001	50655000	127	0.000505929	1.90259	0.279345
1	128465001	128515000	202	0.000820531	1.90127	0.279044
33	4225001	4275000	3	1.16319e-05	1.90123	0.279034	ENSGALG00000049130	protein_coding
33	4225001	4275000	3	1.16319e-05	1.90123	0.279034	ENSGALG00000047580	protein_coding
5	3705001	3755000	50	0.000164363	1.90104	0.27899	ENSGALG00000023904	FIBIN
5	3705001	3755000	50	0.000164363	1.90104	0.27899	ENSGALG00000013297	BBOX1
2	72355001	72405000	32	0.000124746	1.90032	0.278826
1	173285001	173335000	3	5.44508e-06	1.89984	0.278718
1	73765001	73815000	162	0.000586999	1.89939	0.278614	ENSGALG00000053475	protein_coding
1	76430001	76480000	202	0.000823142	1.89881	0.278481	ENSGALG00000011930	protein_coding
2	95040001	95090000	202	0.000784196	1.89854	0.27842
1	75505001	75555000	128	0.000446605	1.89836	0.278379	ENSGALG00000014324	SLC2A14
5	3460001	3510000	63	0.000208426	1.89819	0.27834	ENSGALG00000013311	ANO3
5	2415001	2465000	174	0.000633808	1.89774	0.278236	ENSGALG00000003908	SLC6A5
5	2415001	2465000	174	0.000633808	1.89774	0.278236	ENSGALG00000003777	NELL1
1	152370001	152420000	263	0.00111481	1.89742	0.278163
20	13795001	13845000	40	0.000164835	1.89727	0.278128	ENSGALG00000008021	RNF114
20	13795001	13845000	40	0.000164835	1.89727	0.278128	ENSGALG00000008026	SPATA2
20	13795001	13845000	40	0.000164835	1.89727	0.278128	ENSGALG00000008045	SLC9A8
2	82180001	82230000	314	0.00147163	1.89643	0.277938
2	81900001	81950000	221	0.000817992	1.89536	0.277692
7	8110001	8160000	135	0.000508204	1.89416	0.277417	ENSGALG00000052218	protein_coding
7	8110001	8160000	135	0.000508204	1.89416	0.277417	ENSGALG00000025884	NABP1
31	3925001	3975000	3	9.44273e-06	1.89406	0.277394	ENSGALG00000049047	protein_coding
31	3925001	3975000	3	9.44273e-06	1.89406	0.277394	ENSGALG00000044093	protein_coding
31	3930001	3980000	3	9.44273e-06	1.89406	0.277394	ENSGALG00000049047	protein_coding
31	3930001	3980000	3	9.44273e-06	1.89406	0.277394	ENSGALG00000044093	protein_coding
31	3935001	3985000	3	9.44273e-06	1.89406	0.277394	ENSGALG00000049047	protein_coding
31	3935001	3985000	3	9.44273e-06	1.89406	0.277394	ENSGALG00000044093	protein_coding
31	3940001	3990000	3	9.44273e-06	1.89406	0.277394	ENSGALG00000049047	protein_coding
31	3940001	3990000	3	9.44273e-06	1.89406	0.277394	ENSGALG00000044093	protein_coding
31	3945001	3995000	3	9.44273e-06	1.89406	0.277394	ENSGALG00000049047	protein_coding
31	3945001	3995000	3	9.44273e-06	1.89406	0.277394	ENSGALG00000044093	protein_coding
31	3950001	4000000	3	9.44273e-06	1.89406	0.277394	ENSGALG00000049047	protein_coding
31	3950001	4000000	3	9.44273e-06	1.89406	0.277394	ENSGALG00000044093	protein_coding
31	3955001	4005000	3	9.44273e-06	1.89406	0.277394	ENSGALG00000049047	protein_coding
31	3955001	4005000	3	9.44273e-06	1.89406	0.277394	ENSGALG00000044093	protein_coding
31	3960001	4010000	3	9.44273e-06	1.89406	0.277394	ENSGALG00000049047	protein_coding
31	3960001	4010000	3	9.44273e-06	1.89406	0.277394	ENSGALG00000044093	protein_coding
31	3965001	4015000	3	9.44273e-06	1.89406	0.277394	ENSGALG00000044093	protein_coding
31	3970001	4020000	3	9.44273e-06	1.89406	0.277394	ENSGALG00000044093	protein_coding
2	82175001	82225000	311	0.00146167	1.89259	0.277056
1	76455001	76505000	49	0.000217876	1.89247	0.277028
3	69980001	70030000	246	0.00100689	1.89202	0.276927
5	3560001	3610000	59	0.000235622	1.8914	0.276783	ENSGALG00000013311	ANO3
5	3565001	3615000	60	0.000236431	1.89134	0.27677	ENSGALG00000013311	ANO3
3	84190001	84240000	323	0.00102075	1.89048	0.276573
5	33255001	33305000	326	0.00120476	1.89009	0.276482
5	33315001	33365000	275	0.00111997	1.88934	0.276309
5	33150001	33200000	339	0.00141691	1.88908	0.276251	ENSGALG00000009850	NOVA1
2	82150001	82200000	240	0.00110053	1.88828	0.276067
3	57045001	57095000	1124	0.00485731	1.8875	0.275886	ENSGALG00000002911	MOXD1
5	2865001	2915000	39	0.000160198	1.88703	0.27578
31	3490001	3540000	69	0.000229383	1.88672	0.275708	ENSGALG00000033729	protein_coding
31	3490001	3540000	69	0.000229383	1.88672	0.275708	ENSGALG00000048989	protein_coding
31	3495001	3545000	69	0.000229383	1.88672	0.275708	ENSGALG00000033729	protein_coding
31	3495001	3545000	69	0.000229383	1.88672	0.275708	ENSGALG00000048989	protein_coding
2	149630001	149680000	6	1.5646e-05	1.88657	0.275673
2	149635001	149685000	6	1.5646e-05	1.88657	0.275673
2	149640001	149690000	6	1.5646e-05	1.88657	0.275673
2	149645001	149695000	6	1.5646e-05	1.88657	0.275673
1	9125001	9175000	172	0.00065504	1.88656	0.27567
1	118555001	118605000	281	0.000872422	1.88648	0.275653
2	81910001	81960000	193	0.000687313	1.8864	0.275635
2	92520001	92570000	418	0.00155618	1.88629	0.275607	ENSGALG00000041184	NETO1
22	1195001	1245000	102	0.00031047	1.8862	0.275588	ENSGALG00000000357	protein_coding
5	42650001	42700000	312	0.00115409	1.88588	0.275513
2	95055001	95105000	163	0.000657125	1.88518	0.275353
4	41165001	41215000	363	0.00147524	1.88272	0.274787
3	84180001	84230000	335	0.00106424	1.88248	0.27473
24	6485001	6535000	10	2.73754e-05	1.88106	0.274403	ENSGALG00000052306	protein_coding
7	36620001	36670000	103	0.000351812	1.88058	0.274291	ENSGALG00000012579	BAZ2B
1	128530001	128580000	237	0.000899804	1.88027	0.274219
4	27520001	27570000	170	0.000619817	1.88005	0.274171
6	20800001	20850000	36	0.00011884	1.87986	0.274124	ENSGALG00000050756	protein_coding
6	20805001	20855000	36	0.00011884	1.87986	0.274124	ENSGALG00000050756	protein_coding
6	20810001	20860000	36	0.00011884	1.87986	0.274124	ENSGALG00000050756	protein_coding
1	9140001	9190000	200	0.000838992	1.87982	0.274115
14	16020001	16070000	6	2.35933e-05	1.87858	0.273829	ENSGALG00000052957	protein_coding
14	16020001	16070000	6	2.35933e-05	1.87858	0.273829	ENSGALG00000052399	protein_coding
14	16025001	16075000	6	2.35933e-05	1.87858	0.273829	ENSGALG00000052957	protein_coding
14	16025001	16075000	6	2.35933e-05	1.87858	0.273829	ENSGALG00000048440	protein_coding
14	16025001	16075000	6	2.35933e-05	1.87858	0.273829	ENSGALG00000052399	protein_coding
1	161715001	161765000	263	0.000951122	1.8783	0.273764
4	27755001	27805000	311	0.0011496	1.87785	0.273662
2	81990001	82040000	285	0.0013113	1.87734	0.273544
4	27530001	27580000	166	0.000617859	1.87671	0.273396
5	32705001	32755000	397	0.00154911	1.87657	0.273366
5	3700001	3750000	52	0.000177376	1.87562	0.273145	ENSGALG00000023904	FIBIN
5	3700001	3750000	52	0.000177376	1.87562	0.273145	ENSGALG00000013297	BBOX1
31	1085001	1135000	11	2.93422e-05	1.87561	0.273142	ENSGALG00000048477	protein_coding
2	82795001	82845000	302	0.00108923	1.87533	0.273079
3	57050001	57100000	1109	0.00478809	1.87438	0.272859
3	69835001	69885000	261	0.000876557	1.87403	0.272775
1	160820001	160870000	185	0.000686586	1.87368	0.272695
5	3530001	3580000	54	0.00020203	1.87317	0.272578	ENSGALG00000013311	ANO3
5	2675001	2725000	40	0.000181847	1.87274	0.272477	ENSGALG00000003777	NELL1
4	27560001	27610000	182	0.000649514	1.87189	0.272281
5	3465001	3515000	63	0.000213607	1.87174	0.272245	ENSGALG00000013311	ANO3
1	73800001	73850000	246	0.000803969	1.87158	0.272208	ENSGALG00000049435	protein_coding
3	69840001	69890000	270	0.000886015	1.87146	0.27218
1	128455001	128505000	211	0.000826887	1.87026	0.271901
20	13815001	13865000	45	0.000183947	1.86985	0.271808	ENSGALG00000008045	SLC9A8
20	13815001	13865000	45	0.000183947	1.86985	0.271808	ENSGALG00000008056	B4GALT5
5	32725001	32775000	381	0.00153024	1.86938	0.271698
22	1185001	1235000	106	0.000304699	1.86926	0.271671	ENSGALG00000000357	protein_coding
26	5370001	5420000	271	0.00107687	1.86909	0.271631	ENSGALG00000048306	protein_coding
26	5370001	5420000	271	0.00107687	1.86909	0.271631	ENSGALG00000046741	protein_coding
5	3800001	3850000	59	0.000202073	1.86868	0.271534	ENSGALG00000012194	protein_coding
7	8120001	8170000	160	0.000610955	1.86827	0.27144	ENSGALG00000025884	NABP1
2	82800001	82850000	290	0.00106763	1.86827	0.271439
5	31275001	31325000	305	0.00136526	1.86817	0.271417
1	160810001	160860000	220	0.000830262	1.86813	0.271408
5	3450001	3500000	59	0.000196352	1.8674	0.271236	ENSGALG00000013311	ANO3
2	81895001	81945000	258	0.000988216	1.86604	0.270921
2	82845001	82895000	258	0.00110829	1.86544	0.270782
5	3550001	3600000	53	0.000219814	1.86406	0.27046	ENSGALG00000013311	ANO3
14	16030001	16080000	5	2.17826e-05	1.86377	0.270392	ENSGALG00000052957	protein_coding
14	16030001	16080000	5	2.17826e-05	1.86377	0.270392	ENSGALG00000048440	protein_coding
14	16030001	16080000	5	2.17826e-05	1.86377	0.270392	ENSGALG00000052399	protein_coding
5	3600001	3650000	47	0.000171756	1.86364	0.270363	ENSGALG00000013304	SLC5A12
5	3600001	3650000	47	0.000171756	1.86364	0.270363	ENSGALG00000013311	ANO3
1	73790001	73840000	242	0.000790402	1.86344	0.270316	ENSGALG00000049435	protein_coding
1	9120001	9170000	177	0.000670235	1.86272	0.270148
2	82030001	82080000	238	0.00108974	1.8626	0.27012
16	2830001	2880000	6	1.88136e-05	1.86219	0.270024
16	2835001	2885000	6	1.88136e-05	1.86219	0.270024
5	2850001	2900000	37	0.00015425	1.86203	0.269986
1	9165001	9215000	210	0.000908835	1.86188	0.269951
2	81985001	82035000	283	0.00129544	1.86108	0.269765
5	42655001	42705000	322	0.00122737	1.86037	0.269599
2	92515001	92565000	416	0.00156672	1.85936	0.269364	ENSGALG00000041184	NETO1
1	9130001	9180000	187	0.000755585	1.85908	0.269297
5	3455001	3505000	59	0.000193243	1.85865	0.269199	ENSGALG00000013311	ANO3
13	800001	850000	38	0.000127563	1.85835	0.269128	ENSGALG00000046772	protein_coding
13	800001	850000	38	0.000127563	1.85835	0.269128	ENSGALG00000038668	PCDHB4
13	800001	850000	38	0.000127563	1.85835	0.269128	ENSGALG00000053430	protein_coding
13	805001	855000	38	0.000127563	1.85835	0.269128	ENSGALG00000038668	PCDHB4
13	805001	855000	38	0.000127563	1.85835	0.269128	ENSGALG00000048333	protein_coding
13	805001	855000	38	0.000127563	1.85835	0.269128	ENSGALG00000053430	protein_coding
5	3620001	3670000	35	0.000130642	1.8582	0.269093	ENSGALG00000013304	SLC5A12
5	3620001	3670000	35	0.000130642	1.8582	0.269093	ENSGALG00000013311	ANO3
1	161700001	161750000	256	0.000976125	1.85788	0.269017
7	8070001	8120000	91	0.000382259	1.85744	0.268915	ENSGALG00000007712	MYO1B
7	8070001	8120000	91	0.000382259	1.85744	0.268915	ENSGALG00000052218	protein_coding
1	90920001	90970000	5	1.1561e-05	1.85722	0.268863
5	3790001	3840000	61	0.000214723	1.85623	0.268631
31	590001	640000	6	1.35245e-05	1.85614	0.268611	ENSGALG00000053582	protein_coding
5	3155001	3205000	34	0.000133863	1.85608	0.268596	ENSGALG00000003660	FANCF
5	3155001	3205000	34	0.000133863	1.85608	0.268596	ENSGALG00000003655	GAS2
31	6060001	6110000	13	4.22051e-05	1.8552	0.268391
3	84710001	84760000	284	0.00115542	1.85508	0.268363
16	785001	835000	26	8.2979e-05	1.85506	0.268358	ENSGALG00000050439	protein_coding
16	785001	835000	26	8.2979e-05	1.85506	0.268358	ENSGALG00000050222	protein_coding
5	2860001	2910000	39	0.000160215	1.85469	0.268271
4	27730001	27780000	267	0.00103196	1.85452	0.268231
2	50600001	50650000	128	0.000508159	1.85443	0.26821
1	166050001	166100000	240	0.000924985	1.85439	0.2682
1	128470001	128520000	182	0.000777858	1.85437	0.268197
7	8115001	8165000	144	0.000553508	1.85383	0.26807	ENSGALG00000025884	NABP1
2	92510001	92560000	394	0.00148525	1.85254	0.267768	ENSGALG00000041184	NETO1
1	161950001	162000000	235	0.000729274	1.85221	0.267691
2	92525001	92575000	430	0.00161096	1.85217	0.267681	ENSGALG00000041184	NETO1
1	161975001	162025000	282	0.000932271	1.85188	0.267612
20	13805001	13855000	47	0.000195731	1.85124	0.267463	ENSGALG00000008026	SPATA2
20	13805001	13855000	47	0.000195731	1.85124	0.267463	ENSGALG00000008045	SLC9A8
1	76445001	76495000	122	0.000565954	1.85093	0.267389	ENSGALG00000011930	protein_coding
1	166020001	166070000	291	0.0010898	1.85035	0.267254
1	160815001	160865000	199	0.000758702	1.85029	0.26724
24	6490001	6540000	5	1.52129e-05	1.84961	0.267081	ENSGALG00000052306	protein_coding
1	128500001	128550000	227	0.000856978	1.84949	0.267051
5	3205001	3255000	43	0.000130015	1.84948	0.267049	ENSGALG00000003655	GAS2
31	4315001	4365000	45	0.000147317	1.84854	0.26683	ENSGALG00000048929	protein_coding
31	4315001	4365000	45	0.000147317	1.84854	0.26683	ENSGALG00000051602	protein_coding
2	95050001	95100000	167	0.000716849	1.84774	0.266641
4	41680001	41730000	262	0.0010189	1.84738	0.266557
4	27760001	27810000	319	0.00119706	1.84692	0.266447
1	166045001	166095000	238	0.000904918	1.84602	0.266237
4	41175001	41225000	388	0.00165603	1.84585	0.266197
2	82135001	82185000	178	0.000778774	1.84529	0.266063
22	1180001	1230000	108	0.000303025	1.84515	0.266031	ENSGALG00000000357	protein_coding
1	42395001	42445000	291	0.00113999	1.8451	0.266021
33	3675001	3725000	14	4.00443e-05	1.8451	0.266019	ENSGALG00000038256	protein_coding
33	3675001	3725000	14	4.00443e-05	1.8451	0.266019	ENSGALG00000047859	TSPAN31
33	3675001	3725000	14	4.00443e-05	1.8451	0.266019	ENSGALG00000047581	protein_coding
33	3675001	3725000	14	4.00443e-05	1.8451	0.266019	ENSGALG00000047648	protein_coding
25	1725001	1775000	2	8.17524e-06	1.84466	0.265915	ENSGALG00000048452	protein_coding
25	1725001	1775000	2	8.17524e-06	1.84466	0.265915	ENSGALG00000048441	protein_coding
14	16010001	16060000	7	2.54259e-05	1.84444	0.265865	ENSGALG00000036751	protein_coding
14	16010001	16060000	7	2.54259e-05	1.84444	0.265865	ENSGALG00000052957	protein_coding
14	16010001	16060000	7	2.54259e-05	1.84444	0.265865	ENSGALG00000052399	protein_coding
14	16015001	16065000	7	2.54259e-05	1.84444	0.265865	ENSGALG00000052957	protein_coding
14	16015001	16065000	7	2.54259e-05	1.84444	0.265865	ENSGALG00000052399	protein_coding
1	9135001	9185000	199	0.000840453	1.84395	0.265748
18	11205001	11255000	9	3.05213e-05	1.84382	0.265719	ENSGALG00000054310	protein_coding
5	31310001	31360000	298	0.00129462	1.84307	0.265543
1	152365001	152415000	317	0.00138652	1.84254	0.265417
3	69975001	70025000	234	0.000964076	1.84251	0.26541
1	9105001	9155000	236	0.000832407	1.84194	0.265274
3	70035001	70085000	224	0.000842708	1.8419	0.265265
1	160805001	160855000	202	0.000792931	1.84111	0.265079
2	95045001	95095000	181	0.000755248	1.84085	0.265019
4	27535001	27585000	168	0.0006392	1.84044	0.264922
2	82140001	82190000	195	0.000879323	1.84007	0.264835
7	11805001	11855000	945	0.0039651	1.8398	0.264772	ENSGALG00000008459	BMPR2
5	33250001	33300000	316	0.00118433	1.83876	0.264525
5	2840001	2890000	36	0.000144913	1.83796	0.264337
11	20075001	20125000	27	9.54429e-05	1.83729	0.264177
1	161945001	161995000	219	0.000713668	1.83699	0.264106
2	72360001	72410000	44	0.00017853	1.83697	0.264102
2	72365001	72415000	44	0.00017853	1.83697	0.264102
2	70495001	70545000	213	0.000727524	1.83682	0.264066
31	3145001	3195000	46	0.000125857	1.83679	0.26406	ENSGALG00000031624	protein_coding
31	3145001	3195000	46	0.000125857	1.83679	0.26406	ENSGALG00000052568	protein_coding
31	3145001	3195000	46	0.000125857	1.83679	0.26406	ENSGALG00000050896	protein_coding
31	3150001	3200000	46	0.000125857	1.83679	0.26406	ENSGALG00000052568	protein_coding
31	3150001	3200000	46	0.000125857	1.83679	0.26406	ENSGALG00000050896	protein_coding
7	11820001	11870000	865	0.0036242	1.83628	0.263938	ENSGALG00000008459	BMPR2
5	3585001	3635000	52	0.00020989	1.8361	0.263896	ENSGALG00000013304	SLC5A12
5	3585001	3635000	52	0.00020989	1.8361	0.263896	ENSGALG00000013311	ANO3
5	42665001	42715000	333	0.0012717	1.8359	0.26385
5	2390001	2440000	216	0.000816837	1.834	0.2634	ENSGALG00000003908	SLC6A5
5	2390001	2440000	216	0.000816837	1.834	0.2634	ENSGALG00000003958	PRMT3
1	76450001	76500000	85	0.000385951	1.83384	0.263361
1	73795001	73845000	242	0.000791883	1.83372	0.263333	ENSGALG00000049435	protein_coding
1	152360001	152410000	307	0.00133361	1.83328	0.263229
3	57055001	57105000	1100	0.00482374	1.83302	0.263168
2	81980001	82030000	291	0.00131631	1.83279	0.263113
3	84200001	84250000	277	0.00093845	1.83256	0.263059
5	2685001	2735000	47	0.000198825	1.83214	0.26296	ENSGALG00000003777	NELL1
1	42475001	42525000	279	0.00104095	1.83188	0.262898
1	161980001	162030000	267	0.000879352	1.83161	0.262833
5	33155001	33205000	313	0.00131571	1.8316	0.26283	ENSGALG00000009850	NOVA1
10	20985001	21035000	3	1.00677e-05	1.83128	0.262755
10	20990001	21040000	3	1.00677e-05	1.83128	0.262755
10	20995001	21045000	3	1.00677e-05	1.83128	0.262755
10	21000001	21050000	3	1.00677e-05	1.83128	0.262755
10	21005001	21055000	3	1.00677e-05	1.83128	0.262755
31	4320001	4370000	57	0.000186329	1.8309	0.262664	ENSGALG00000048929	protein_coding
31	4320001	4370000	57	0.000186329	1.8309	0.262664	ENSGALG00000051602	protein_coding
22	340001	390000	106	0.000357934	1.83081	0.262644	ENSGALG00000030603	ANTXR1
2	94580001	94630000	322	0.001176	1.83067	0.26261
2	82035001	82085000	234	0.00109162	1.83029	0.26252
1	166010001	166060000	295	0.00112319	1.8299	0.262426
5	42660001	42710000	334	0.00128069	1.82969	0.262378
1	128540001	128590000	176	0.000713157	1.82933	0.262292
5	2730001	2780000	50	0.000182895	1.82933	0.262292	ENSGALG00000003777	NELL1
31	1835001	1885000	2	5.75592e-06	1.82919	0.26226	ENSGALG00000050533	protein_coding
31	1835001	1885000	2	5.75592e-06	1.82919	0.26226	ENSGALG00000050362	protein_coding
31	1835001	1885000	2	5.75592e-06	1.82919	0.26226	ENSGALG00000046849	protein_coding
31	1835001	1885000	2	5.75592e-06	1.82919	0.26226	ENSGALG00000042850	protein_coding
3	57035001	57085000	1108	0.00489702	1.8291	0.262237	ENSGALG00000002911	MOXD1
33	2810001	2860000	11	4.31132e-05	1.82892	0.262195	ENSGALG00000050409	protein_coding
1	161960001	162010000	239	0.000778201	1.82858	0.262113
7	8065001	8115000	88	0.000375626	1.82843	0.262078	ENSGALG00000007712	MYO1B
7	8065001	8115000	88	0.000375626	1.82843	0.262078	ENSGALG00000052218	protein_coding
5	3710001	3760000	51	0.000181816	1.82779	0.261927	ENSGALG00000023904	FIBIN
5	3710001	3760000	51	0.000181816	1.82779	0.261927	ENSGALG00000013297	BBOX1
3	84720001	84770000	329	0.00131747	1.82729	0.261808	ENSGALG00000047982	protein_coding
5	2855001	2905000	41	0.000169464	1.82726	0.261801
3	84195001	84245000	313	0.00102593	1.82706	0.261754
11	20080001	20130000	31	0.000102086	1.82672	0.261673
6	14575001	14625000	140	0.000489635	1.82655	0.261633	ENSGALG00000004980	KCNMA1
31	4325001	4375000	58	0.000189393	1.82652	0.261626	ENSGALG00000048929	protein_coding
31	4325001	4375000	58	0.000189393	1.82652	0.261626	ENSGALG00000051602	protein_coding
1	73710001	73760000	161	0.000628593	1.82644	0.261606	ENSGALG00000040681	protein_coding
1	73710001	73760000	161	0.000628593	1.82644	0.261606	ENSGALG00000017282	NDUFA9
3	69830001	69880000	262	0.000882942	1.82628	0.261568
1	84180001	84230000	9	2.04433e-05	1.82619	0.261547
1	84185001	84235000	9	2.04433e-05	1.82619	0.261547
1	84190001	84240000	9	2.04433e-05	1.82619	0.261547
1	84195001	84245000	9	2.04433e-05	1.82619	0.261547
7	19830001	19880000	304	0.000989253	1.82587	0.26147	ENSGALG00000011009	SCN2A
5	3445001	3495000	44	0.000151192	1.8258	0.261453	ENSGALG00000013311	ANO3
20	13800001	13850000	47	0.000199459	1.8254	0.261357	ENSGALG00000008021	RNF114
20	13800001	13850000	47	0.000199459	1.8254	0.261357	ENSGALG00000008026	SPATA2
20	13800001	13850000	47	0.000199459	1.8254	0.261357	ENSGALG00000008045	SLC9A8
2	81885001	81935000	283	0.00111996	1.82498	0.261259
2	81975001	82025000	279	0.00122917	1.82459	0.261165
2	82790001	82840000	322	0.00120138	1.82361	0.260932
2	82635001	82685000	252	0.00112848	1.82278	0.260734	ENSGALG00000049837	protein_coding
3	69970001	70020000	222	0.000904426	1.82256	0.260682
7	11810001	11860000	929	0.00395413	1.82246	0.260657	ENSGALG00000008459	BMPR2
2	82145001	82195000	219	0.00101699	1.82214	0.260582
4	27540001	27590000	161	0.000610566	1.82187	0.260517
4	70280001	70330000	441	0.00162359	1.82176	0.260491	ENSGALG00000041373	ARAP2
5	3715001	3765000	54	0.00018876	1.82145	0.260416	ENSGALG00000023904	FIBIN
5	3715001	3765000	54	0.00018876	1.82145	0.260416	ENSGALG00000013297	BBOX1
24	6295001	6345000	84	0.000378892	1.82128	0.260377	ENSGALG00000028815	protein_coding
24	6295001	6345000	84	0.000378892	1.82128	0.260377	ENSGALG00000043026	protein_coding
3	57125001	57175000	1088	0.00460666	1.82059	0.260213
1	94915001	94965000	304	0.00113498	1.82036	0.260157	ENSGALG00000043393	CADM2
25	1715001	1765000	9	3.72371e-05	1.81996	0.260062	ENSGALG00000048452	protein_coding
25	1715001	1765000	9	3.72371e-05	1.81996	0.260062	ENSGALG00000048441	protein_coding
3	84715001	84765000	313	0.00127973	1.81978	0.260019
31	3480001	3530000	74	0.000246684	1.81963	0.259983	ENSGALG00000033729	protein_coding
31	3480001	3530000	74	0.000246684	1.81963	0.259983	ENSGALG00000048989	protein_coding
31	3485001	3535000	74	0.000246684	1.81963	0.259983	ENSGALG00000033729	protein_coding
31	3485001	3535000	74	0.000246684	1.81963	0.259983	ENSGALG00000048989	protein_coding
3	57060001	57110000	1055	0.00464992	1.8193	0.259905
1	94910001	94960000	262	0.00101395	1.81917	0.259874	ENSGALG00000043393	CADM2
3	84725001	84775000	331	0.00130501	1.81913	0.259863	ENSGALG00000047982	protein_coding
1	161940001	161990000	219	0.000723738	1.81904	0.259843
5	2945001	2995000	49	0.000171349	1.81897	0.259825	ENSGALG00000003748	ANO5
5	2655001	2705000	37	0.000165068	1.81883	0.259791	ENSGALG00000003777	NELL1
1	75515001	75565000	123	0.000403173	1.81857	0.259729	ENSGALG00000014324	SLC2A14
3	57070001	57120000	1039	0.00459993	1.81822	0.259647
2	50620001	50670000	119	0.000474513	1.8181	0.259618
4	27765001	27815000	270	0.00105389	1.81756	0.259489
1	780001	830000	10	2.24887e-05	1.81754	0.259483	ENSGALG00000050267	CALU
1	194060001	194110000	4	1.52347e-05	1.81679	0.259304
1	760001	810000	29	7.79977e-05	1.81676	0.259297
19	10235001	10285000	3	1.04779e-05	1.81663	0.259267
4	70285001	70335000	453	0.00171558	1.81646	0.259225	ENSGALG00000041373	ARAP2
5	3430001	3480000	111	0.00040852	1.81626	0.259177	ENSGALG00000013311	ANO3
3	84705001	84755000	266	0.00110969	1.81543	0.258981
5	2845001	2895000	37	0.000152541	1.81538	0.258968
4	26920001	26970000	458	0.00180534	1.81489	0.258851
4	27770001	27820000	264	0.00104384	1.81476	0.258819
4	27565001	27615000	217	0.000803753	1.8147	0.258805
5	3590001	3640000	50	0.000193323	1.81437	0.258725	ENSGALG00000013304	SLC5A12
5	3590001	3640000	50	0.000193323	1.81437	0.258725	ENSGALG00000013311	ANO3
7	11815001	11865000	903	0.00380391	1.81415	0.258672	ENSGALG00000008459	BMPR2
1	161965001	162015000	253	0.000842616	1.81385	0.258602
2	81890001	81940000	270	0.00104148	1.81355	0.25853
33	4235001	4285000	20	6.8721e-05	1.8131	0.258422	ENSGALG00000049130	protein_coding
33	4235001	4285000	20	6.8721e-05	1.8131	0.258422	ENSGALG00000047580	protein_coding
33	4240001	4290000	20	6.8721e-05	1.8131	0.258422	ENSGALG00000049130	protein_coding
33	4240001	4290000	20	6.8721e-05	1.8131	0.258422	ENSGALG00000047580	protein_coding
7	36685001	36735000	91	0.000343419	1.81274	0.258335	ENSGALG00000012587	NAA20
7	36685001	36735000	91	0.000343419	1.81274	0.258335	ENSGALG00000012584	MARCHF7
5	2605001	2655000	163	0.000689596	1.81263	0.258308	ENSGALG00000003777	NELL1
2	82130001	82180000	177	0.000768564	1.8126	0.258302
1	166015001	166065000	299	0.00113679	1.81229	0.258227
4	27575001	27625000	235	0.000873166	1.81208	0.258178
33	4230001	4280000	21	7.01872e-05	1.8119	0.258134	ENSGALG00000049130	protein_coding
33	4230001	4280000	21	7.01872e-05	1.8119	0.258134	ENSGALG00000047580	protein_coding
2	82040001	82090000	227	0.00107659	1.81138	0.258009
5	32730001	32780000	381	0.0016126	1.81132	0.257994
2	81970001	82020000	247	0.00108513	1.8112	0.257967
1	118560001	118610000	298	0.00100257	1.81118	0.25796	ENSGALG00000053127	protein_coding
1	151655001	151705000	172	0.000728021	1.81117	0.257959	ENSGALG00000016904	SLITRK6
2	109085001	109135000	311	0.00119201	1.81111	0.257945	ENSGALG00000015248	SNTG1
5	32805001	32855000	312	0.00141172	1.81105	0.257931
9	12505001	12555000	660	0.00257005	1.81064	0.257833	ENSGALG00000038512	AGTR1
3	57040001	57090000	1153	0.00514266	1.81056	0.257814	ENSGALG00000002911	MOXD1
4	26910001	26960000	429	0.00165464	1.80995	0.257666	ENSGALG00000009719	PCDH10
2	94590001	94640000	307	0.00108191	1.80945	0.257546
22	345001	395000	115	0.000365042	1.80927	0.257504	ENSGALG00000030603	ANTXR1
1	160795001	160845000	183	0.000734927	1.80917	0.25748
5	3140001	3190000	42	0.000171113	1.80911	0.257466	ENSGALG00000003660	FANCF
1	128555001	128605000	168	0.000699807	1.80891	0.257418
6	20775001	20825000	41	0.000138423	1.80888	0.25741	ENSGALG00000052903	protein_coding
6	20780001	20830000	41	0.000138423	1.80888	0.25741
6	20785001	20835000	41	0.000138423	1.80888	0.25741
6	20790001	20840000	41	0.000138423	1.80888	0.25741	ENSGALG00000050756	protein_coding
6	20795001	20845000	41	0.000138423	1.80888	0.25741	ENSGALG00000050756	protein_coding
1	160800001	160850000	188	0.000746751	1.80854	0.257328
1	160790001	160840000	183	0.000736113	1.80839	0.257292
20	13790001	13840000	41	0.000171264	1.80752	0.257083	ENSGALG00000008018	SNAI1
20	13790001	13840000	41	0.000171264	1.80752	0.257083	ENSGALG00000008021	RNF114
20	13790001	13840000	41	0.000171264	1.80752	0.257083	ENSGALG00000008026	SPATA2
20	13790001	13840000	41	0.000171264	1.80752	0.257083	ENSGALG00000008045	SLC9A8
8	60001	110000	4	8.08912e-06	1.80745	0.257067
2	70500001	70550000	208	0.000721366	1.80738	0.257049
1	32560001	32610000	424	0.00162018	1.8072	0.257006
4	70915001	70965000	293	0.00121226	1.80663	0.25687
1	166005001	166055000	283	0.00111343	1.80629	0.256788
1	128535001	128585000	218	0.000877458	1.80596	0.256707
4	27570001	27620000	228	0.000858691	1.80483	0.256436
2	94575001	94625000	316	0.00117503	1.80472	0.25641
1	128505001	128555000	224	0.000875546	1.8046	0.256381
27	595001	645000	5	1.53646e-05	1.80441	0.256336
1	32565001	32615000	401	0.00155395	1.80393	0.256219
5	2600001	2650000	179	0.000777982	1.80308	0.256014	ENSGALG00000003777	NELL1
2	95035001	95085000	210	0.000835686	1.80279	0.255946
3	84205001	84255000	264	0.000904773	1.80219	0.2558
1	9170001	9220000	227	0.00100164	1.8021	0.25578
9	12510001	12560000	643	0.00252743	1.8009	0.255489	ENSGALG00000038512	AGTR1
5	32800001	32850000	312	0.00142476	1.80058	0.255412
5	3720001	3770000	54	0.00019107	1.80015	0.255308	ENSGALG00000023904	FIBIN
5	3720001	3770000	54	0.00019107	1.80015	0.255308	ENSGALG00000013297	BBOX1
32	725001	775000	3	6.92306e-06	1.79975	0.255213
1	73815001	73865000	264	0.000884982	1.79974	0.25521	ENSGALG00000049435	protein_coding
5	2760001	2810000	38	0.000161359	1.79937	0.255121
27	2755001	2805000	362	0.00135675	1.79934	0.255112	ENSGALG00000054069	protein_coding
27	2755001	2805000	362	0.00135675	1.79934	0.255112	ENSGALG00000049145	protein_coding
1	128510001	128560000	227	0.000888972	1.79922	0.255085
4	26930001	26980000	460	0.00184827	1.79858	0.254931
33	2800001	2850000	7	2.67436e-05	1.79826	0.254853
33	2805001	2855000	7	2.67436e-05	1.79826	0.254853
5	3810001	3860000	60	0.000219906	1.79826	0.254852	ENSGALG00000012194	protein_coding
4	70295001	70345000	421	0.0016093	1.7982	0.254838	ENSGALG00000041373	ARAP2
1	9115001	9165000	186	0.000706252	1.7982	0.254837
5	2690001	2740000	50	0.00021207	1.79815	0.254825	ENSGALG00000003777	NELL1
4	26915001	26965000	464	0.00180183	1.79802	0.254794
5	31315001	31365000	286	0.00122827	1.79792	0.25477
1	94920001	94970000	351	0.00133378	1.79779	0.254738	ENSGALG00000043393	CADM2
4	26925001	26975000	462	0.00183437	1.7971	0.254573
5	21255001	21305000	541	0.00203144	1.79669	0.254472
2	92505001	92555000	374	0.00142523	1.79662	0.254457	ENSGALG00000041184	NETO1
1	9110001	9160000	214	0.000779941	1.79619	0.254352
1	161970001	162020000	281	0.000941375	1.79616	0.254345
31	610001	660000	12	2.91929e-05	1.79543	0.254168	ENSGALG00000053582	protein_coding
31	610001	660000	12	2.91929e-05	1.79543	0.254168	ENSGALG00000047006	protein_coding
1	161985001	162035000	265	0.000878302	1.79533	0.254144
5	32735001	32785000	361	0.00160411	1.79471	0.253994
31	4290001	4340000	53	0.000170724	1.79439	0.253916	ENSGALG00000044439	protein_coding
31	4290001	4340000	53	0.000170724	1.79439	0.253916	ENSGALG00000051602	protein_coding
31	4295001	4345000	53	0.000170724	1.79439	0.253916	ENSGALG00000044439	protein_coding
31	4295001	4345000	53	0.000170724	1.79439	0.253916	ENSGALG00000051602	protein_coding
31	4300001	4350000	53	0.000170724	1.79439	0.253916	ENSGALG00000044439	protein_coding
31	4300001	4350000	53	0.000170724	1.79439	0.253916	ENSGALG00000051602	protein_coding
31	4305001	4355000	53	0.000170724	1.79439	0.253916	ENSGALG00000051602	protein_coding
31	4310001	4360000	53	0.000170724	1.79439	0.253916	ENSGALG00000048929	protein_coding
31	4310001	4360000	53	0.000170724	1.79439	0.253916	ENSGALG00000051602	protein_coding
1	76425001	76475000	246	0.00108112	1.79432	0.253899	ENSGALG00000011930	protein_coding
14	16000001	16050000	10	3.41568e-05	1.7943	0.253895	ENSGALG00000036751	protein_coding
14	16000001	16050000	10	3.41568e-05	1.7943	0.253895	ENSGALG00000052957	protein_coding
14	16000001	16050000	10	3.41568e-05	1.7943	0.253895	ENSGALG00000052399	protein_coding
14	16005001	16055000	10	3.41568e-05	1.7943	0.253895	ENSGALG00000036751	protein_coding
14	16005001	16055000	10	3.41568e-05	1.7943	0.253895	ENSGALG00000052957	protein_coding
14	16005001	16055000	10	3.41568e-05	1.7943	0.253895	ENSGALG00000052399	protein_coding
2	94585001	94635000	322	0.0011656	1.79415	0.253858
1	152395001	152445000	286	0.00124373	1.79412	0.253851
22	985001	1035000	30	0.000112224	1.79403	0.253829	ENSGALG00000000311	DOCK5
5	3145001	3195000	40	0.000165794	1.79256	0.253473	ENSGALG00000003660	FANCF
1	42390001	42440000	286	0.00114609	1.79248	0.253454	ENSGALG00000045907	protein_coding
5	2645001	2695000	41	0.000171247	1.79213	0.25337	ENSGALG00000003777	NELL1
3	57140001	57190000	1114	0.00477395	1.79205	0.253351
4	70920001	70970000	290	0.00118065	1.79204	0.253347
1	73705001	73755000	161	0.000656381	1.79192	0.253318	ENSGALG00000040681	protein_coding
1	73705001	73755000	161	0.000656381	1.79192	0.253318	ENSGALG00000017282	NDUFA9
3	57130001	57180000	1112	0.00480504	1.7919	0.253313
5	2765001	2815000	41	0.000167926	1.79116	0.253134
5	3130001	3180000	36	0.000139735	1.79091	0.253074	ENSGALG00000003660	FANCF
5	3820001	3870000	58	0.000215066	1.79084	0.253057	ENSGALG00000012194	protein_coding
9	24140001	24190000	15	6.67598e-05	1.7906	0.252998
2	36235001	36285000	272	0.0012489	1.79053	0.252981	ENSGALG00000011283	protein_coding
3	69825001	69875000	251	0.000861819	1.79034	0.252936
3	57155001	57205000	1000	0.00424176	1.79033	0.252933
5	33245001	33295000	326	0.00122504	1.79012	0.252882
31	470001	520000	4	8.47742e-06	1.78974	0.252791	ENSGALG00000049917	protein_coding
1	161955001	162005000	234	0.000734035	1.78959	0.252753
5	22635001	22685000	197	0.000787175	1.78926	0.252673
9	12525001	12575000	571	0.00239906	1.78898	0.252605	ENSGALG00000038512	AGTR1
6	14570001	14620000	142	0.000499935	1.78874	0.252547	ENSGALG00000004980	KCNMA1
4	27515001	27565000	175	0.000681805	1.78815	0.252404
5	32700001	32750000	396	0.0015876	1.78798	0.252362	ENSGALG00000009847	STXBP6
5	2595001	2645000	202	0.000891123	1.7879	0.252344	ENSGALG00000003777	NELL1
2	82125001	82175000	175	0.000763986	1.78778	0.252314
2	95060001	95110000	153	0.000625056	1.78773	0.252301
1	101300001	101350000	358	0.00155534	1.78749	0.252243
33	3705001	3755000	36	0.000107208	1.78708	0.252143	ENSGALG00000047581	protein_coding
33	3705001	3755000	36	0.000107208	1.78708	0.252143	ENSGALG00000050865	protein_coding
33	3705001	3755000	36	0.000107208	1.78708	0.252143	ENSGALG00000049672	protein_coding
5	33320001	33370000	285	0.00120233	1.78706	0.25214
4	70910001	70960000	304	0.00125474	1.78699	0.252123
3	69845001	69895000	274	0.000895108	1.78696	0.252114	ENSGALG00000053213	protein_coding
31	475001	525000	11	3.09534e-05	1.78689	0.252098
31	480001	530000	11	3.09534e-05	1.78689	0.252098
31	485001	535000	11	3.09534e-05	1.78689	0.252098
31	490001	540000	11	3.09534e-05	1.78689	0.252098
1	9100001	9150000	224	0.000804068	1.78689	0.252097
1	104585001	104635000	309	0.00102218	1.78591	0.251859
9	12515001	12565000	628	0.00251256	1.7855	0.251759	ENSGALG00000038512	AGTR1
2	109095001	109145000	328	0.00134046	1.78547	0.251752
5	2735001	2785000	44	0.000172531	1.78545	0.251748	ENSGALG00000003777	NELL1
2	82780001	82830000	362	0.00137612	1.78533	0.251719
31	3155001	3205000	51	0.000141409	1.78467	0.251557	ENSGALG00000052568	protein_coding
31	3155001	3205000	51	0.000141409	1.78467	0.251557	ENSGALG00000053626	protein_coding
31	3155001	3205000	51	0.000141409	1.78467	0.251557	ENSGALG00000052334	protein_coding
31	3155001	3205000	51	0.000141409	1.78467	0.251557	ENSGALG00000050896	protein_coding
5	2610001	2660000	148	0.000615711	1.78423	0.251451	ENSGALG00000003777	NELL1
1	161720001	161770000	288	0.000987513	1.78399	0.251392
2	92530001	92580000	442	0.00172446	1.78356	0.251288	ENSGALG00000041184	NETO1
2	81880001	81930000	279	0.00114251	1.78341	0.25125
3	57150001	57200000	1034	0.0044307	1.78338	0.251245
27	3130001	3180000	105	0.000406063	1.7832	0.2512	ENSGALG00000052246	protein_coding
27	3130001	3180000	105	0.000406063	1.7832	0.2512	ENSGALG00000050600	protein_coding
2	121950001	122000000	625	0.00264965	1.783	0.251151
1	58565001	58615000	434	0.00180964	1.78252	0.251034
27	2750001	2800000	538	0.00216255	1.7824	0.251005	ENSGALG00000054069	protein_coding
27	2750001	2800000	538	0.00216255	1.7824	0.251005	ENSGALG00000049145	protein_coding
33	4575001	4625000	5	2.39173e-05	1.782	0.250908
33	4580001	4630000	5	2.39173e-05	1.782	0.250908
33	4585001	4635000	5	2.39173e-05	1.782	0.250908
33	4590001	4640000	5	2.39173e-05	1.782	0.250908
33	4595001	4645000	5	2.39173e-05	1.782	0.250908
33	4600001	4650000	5	2.39173e-05	1.782	0.250908
16	1920001	1970000	12	3.09405e-05	1.7817	0.250834	ENSGALG00000048749	protein_coding
16	1920001	1970000	12	3.09405e-05	1.7817	0.250834	ENSGALG00000051088	protein_coding
16	1920001	1970000	12	3.09405e-05	1.7817	0.250834	ENSGALG00000053682	protein_coding
16	1920001	1970000	12	3.09405e-05	1.7817	0.250834	ENSGALG00000052371	protein_coding
16	1920001	1970000	12	3.09405e-05	1.7817	0.250834	ENSGALG00000047025	protein_coding
16	1920001	1970000	12	3.09405e-05	1.7817	0.250834	ENSGALG00000049208	protein_coding
5	3050001	3100000	106	0.000397262	1.78129	0.250734	ENSGALG00000039254	SLC17A6
5	32905001	32955000	288	0.00124741	1.78116	0.250704
1	32735001	32785000	330	0.00147745	1.7811	0.250689
31	4180001	4230000	75	0.000253583	1.78084	0.250626	ENSGALG00000054158	protein_coding
31	4180001	4230000	75	0.000253583	1.78084	0.250626	ENSGALG00000050595	protein_coding
5	22640001	22690000	181	0.000742986	1.78038	0.250514
13	775001	825000	12	2.96991e-05	1.78031	0.250496	ENSGALG00000048480	protein_coding
13	775001	825000	12	2.96991e-05	1.78031	0.250496	ENSGALG00000046772	protein_coding
2	109090001	109140000	329	0.00131841	1.77972	0.250352	ENSGALG00000015248	SNTG1
2	82770001	82820000	395	0.0015	1.77956	0.250313
3	57080001	57130000	1037	0.0045739	1.77941	0.250276
19	10180001	10230000	8	3.08789e-05	1.7793	0.250249	ENSGALG00000048190	protein_coding
2	82775001	82825000	371	0.00141403	1.77867	0.250095
31	1975001	2025000	6	2.01891e-05	1.77859	0.250077	ENSGALG00000048677	protein_coding
31	1975001	2025000	6	2.01891e-05	1.77859	0.250077	ENSGALG00000053042	protein_coding
1	73805001	73855000	253	0.000853848	1.77856	0.250069	ENSGALG00000049435	protein_coding
4	70300001	70350000	411	0.00161463	1.7784	0.250028	ENSGALG00000041373	ARAP2
1	166065001	166115000	235	0.00098092	1.77814	0.249965
2	36220001	36270000	285	0.00123168	1.77778	0.249879	ENSGALG00000011283	protein_coding
31	1980001	2030000	3	1.11225e-05	1.77749	0.249806	ENSGALG00000048677	protein_coding
31	1980001	2030000	3	1.11225e-05	1.77749	0.249806	ENSGALG00000053042	protein_coding
31	1985001	2035000	3	1.11225e-05	1.77749	0.249806	ENSGALG00000053042	protein_coding
31	1990001	2040000	3	1.11225e-05	1.77749	0.249806	ENSGALG00000053042	protein_coding
31	1995001	2045000	3	1.11225e-05	1.77749	0.249806
31	2000001	2050000	3	1.11225e-05	1.77749	0.249806
2	94595001	94645000	306	0.00112288	1.77745	0.249797
2	92535001	92585000	441	0.00172353	1.77735	0.249772	ENSGALG00000041184	NETO1
31	4330001	4380000	67	0.0002153	1.77715	0.249725	ENSGALG00000048929	protein_coding
5	31385001	31435000	287	0.00140067	1.77666	0.249604
31	4050001	4100000	10	3.65185e-05	1.77646	0.249555	ENSGALG00000050824	protein_coding
31	4050001	4100000	10	3.65185e-05	1.77646	0.249555	ENSGALG00000054765	protein_coding
31	4050001	4100000	10	3.65185e-05	1.77646	0.249555	ENSGALG00000052430	protein_coding
31	4055001	4105000	10	3.65185e-05	1.77646	0.249555	ENSGALG00000050824	protein_coding
31	4055001	4105000	10	3.65185e-05	1.77646	0.249555	ENSGALG00000054765	protein_coding
31	4055001	4105000	10	3.65185e-05	1.77646	0.249555	ENSGALG00000052430	protein_coding
31	4185001	4235000	66	0.000224319	1.77643	0.249549	ENSGALG00000050595	protein_coding
31	4190001	4240000	66	0.000224319	1.77643	0.249549	ENSGALG00000050595	protein_coding
1	84010001	84060000	28	8.15034e-05	1.77639	0.249539
1	166055001	166105000	228	0.000923747	1.77604	0.249452
1	151635001	151685000	143	0.000533736	1.77599	0.24944	ENSGALG00000016904	SLITRK6
2	82785001	82835000	335	0.00127254	1.7759	0.24942
5	33160001	33210000	299	0.00127948	1.77577	0.249386	ENSGALG00000009850	NOVA1
3	57065001	57115000	1045	0.00471616	1.77534	0.249282
1	118550001	118600000	273	0.000868057	1.77515	0.249235
1	166060001	166110000	233	0.00096753	1.77494	0.249184
5	3815001	3865000	62	0.000228113	1.77468	0.249121	ENSGALG00000012194	protein_coding
1	101295001	101345000	310	0.00133815	1.77456	0.249091
5	2955001	3005000	50	0.000183489	1.77454	0.249086	ENSGALG00000003748	ANO5
5	3775001	3825000	53	0.000199853	1.77349	0.248828	ENSGALG00000013297	BBOX1
2	82120001	82170000	189	0.000859411	1.77325	0.24877
31	4285001	4335000	63	0.000201817	1.77309	0.24873	ENSGALG00000044439	protein_coding
31	4285001	4335000	63	0.000201817	1.77309	0.24873	ENSGALG00000051602	protein_coding
31	4195001	4245000	57	0.000203591	1.77279	0.248657	ENSGALG00000050595	protein_coding
31	4200001	4250000	57	0.000203591	1.77279	0.248657	ENSGALG00000050595	protein_coding
31	4205001	4255000	57	0.000203591	1.77279	0.248657	ENSGALG00000050595	protein_coding
31	4210001	4260000	57	0.000203591	1.77279	0.248657	ENSGALG00000050595	protein_coding
31	4215001	4265000	57	0.000203591	1.77279	0.248657	ENSGALG00000050595	protein_coding
31	4215001	4265000	57	0.000203591	1.77279	0.248657	ENSGALG00000052010	protein_coding
1	42480001	42530000	278	0.00106755	1.77267	0.248627
5	3135001	3185000	38	0.000154396	1.77242	0.248567	ENSGALG00000003660	FANCF
18	11255001	11305000	17	4.69831e-05	1.77222	0.248519	ENSGALG00000050484	protein_coding
18	11255001	11305000	17	4.69831e-05	1.77222	0.248519	ENSGALG00000049838	protein_coding
5	3100001	3150000	39	0.00014772	1.7716	0.248366
4	72015001	72065000	363	0.00160001	1.77154	0.248351
1	128560001	128610000	165	0.000706649	1.77149	0.248338
5	3805001	3855000	59	0.00021499	1.77138	0.248311	ENSGALG00000012194	protein_coding
5	31235001	31285000	292	0.00128256	1.77132	0.248296
22	1160001	1210000	113	0.000299391	1.77095	0.248207	ENSGALG00000000357	protein_coding
2	95030001	95080000	215	0.000868709	1.77069	0.248141
5	3065001	3115000	112	0.000426787	1.77064	0.248129
5	3595001	3645000	45	0.000172549	1.77061	0.248123	ENSGALG00000013304	SLC5A12
5	3595001	3645000	45	0.000172549	1.77061	0.248123	ENSGALG00000013311	ANO3
2	121955001	122005000	621	0.00267674	1.77023	0.248029
1	28075001	28125000	408	0.00179339	1.77014	0.248009
12	20220001	20270000	153	0.000611633	1.76967	0.247893	ENSGALG00000008546	FGD5
9	12490001	12540000	728	0.00275465	1.76888	0.247698	ENSGALG00000038512	AGTR1
2	77330001	77380000	460	0.0017741	1.76883	0.247686
9	12500001	12550000	649	0.00248417	1.76876	0.247668	ENSGALG00000038512	AGTR1
5	2720001	2770000	57	0.000223007	1.76872	0.247659	ENSGALG00000003777	NELL1
5	2950001	3000000	50	0.000174114	1.76869	0.247652	ENSGALG00000003748	ANO5
9	12530001	12580000	544	0.00233901	1.76865	0.247641	ENSGALG00000038512	AGTR1
9	12530001	12580000	544	0.00233901	1.76865	0.247641	ENSGALG00000006843	NCBP2
3	57145001	57195000	1068	0.00458378	1.76861	0.247633
5	2740001	2790000	43	0.000167756	1.76858	0.247625	ENSGALG00000003777	NELL1
1	152355001	152405000	284	0.00124015	1.76846	0.247596
3	57075001	57125000	1028	0.00461341	1.76845	0.247594
1	162175001	162225000	197	0.000847252	1.76805	0.247493
2	82850001	82900000	264	0.00121289	1.76795	0.24747
1	151665001	151715000	188	0.000843394	1.76774	0.247418	ENSGALG00000016904	SLITRK6
1	90780001	90830000	50	0.00015725	1.76747	0.247353
1	90785001	90835000	50	0.00015725	1.76747	0.247353
1	94925001	94975000	429	0.00166291	1.76702	0.247242	ENSGALG00000043393	CADM2
1	104580001	104630000	312	0.00103521	1.76689	0.247209
4	72010001	72060000	370	0.00160492	1.76687	0.247204
15	495001	545000	62	0.000218424	1.76668	0.247158	ENSGALG00000033416	HIC2
5	2650001	2700000	39	0.000167925	1.76653	0.24712	ENSGALG00000003777	NELL1
25	1720001	1770000	9	3.87587e-05	1.76631	0.247066	ENSGALG00000048452	protein_coding
25	1720001	1770000	9	3.87587e-05	1.76631	0.247066	ENSGALG00000048441	protein_coding
27	665001	715000	37	0.000118525	1.76615	0.247028
2	36240001	36290000	258	0.00120628	1.76609	0.247013	ENSGALG00000011283	protein_coding
5	32810001	32860000	326	0.0014972	1.76603	0.246998
12	4155001	4205000	456	0.0018057	1.76593	0.246974	ENSGALG00000030908	protein_coding
5	2700001	2750000	52	0.000223164	1.76583	0.246948	ENSGALG00000003777	NELL1
5	32740001	32790000	358	0.00160468	1.76578	0.246936
3	56990001	57040000	1136	0.00507681	1.76576	0.246931	ENSGALG00000002911	MOXD1
2	70490001	70540000	224	0.000814577	1.76571	0.24692
1	110560001	110610000	599	0.00245268	1.76537	0.246835	ENSGALG00000048672	protein_coding
5	31390001	31440000	271	0.00133312	1.7649	0.246721	ENSGALG00000039118	MEIS2
1	41420001	41470000	300	0.00111792	1.76473	0.246679
1	121105001	121155000	1244	0.0054869	1.76439	0.246594
3	57135001	57185000	1110	0.00483926	1.76433	0.246581
2	82045001	82095000	217	0.00103206	1.76413	0.246531
1	41435001	41485000	306	0.00109081	1.76408	0.246519
1	76260001	76310000	5	1.73584e-05	1.76403	0.246505	ENSGALG00000053343	protein_coding
1	76260001	76310000	5	1.73584e-05	1.76403	0.246505	ENSGALG00000051522	protein_coding
1	76260001	76310000	5	1.73584e-05	1.76403	0.246505	ENSGALG00000047119	protein_coding
1	76260001	76310000	5	1.73584e-05	1.76403	0.246505	ENSGALG00000039764	protein_coding
1	76260001	76310000	5	1.73584e-05	1.76403	0.246505	ENSGALG00000054802	protein_coding
1	76265001	76315000	5	1.73584e-05	1.76403	0.246505	ENSGALG00000053343	protein_coding
1	76265001	76315000	5	1.73584e-05	1.76403	0.246505	ENSGALG00000051522	protein_coding
1	76265001	76315000	5	1.73584e-05	1.76403	0.246505	ENSGALG00000053002	protein_coding
1	76265001	76315000	5	1.73584e-05	1.76403	0.246505	ENSGALG00000047119	protein_coding
1	76265001	76315000	5	1.73584e-05	1.76403	0.246505	ENSGALG00000039764	protein_coding
1	76265001	76315000	5	1.73584e-05	1.76403	0.246505	ENSGALG00000054802	protein_coding
31	2055001	2105000	23	6.52675e-05	1.76391	0.246476
1	58560001	58610000	438	0.00185378	1.76391	0.246476
20	13435001	13485000	162	0.000638072	1.7638	0.246449	ENSGALG00000007994	PARD6B
2	109100001	109150000	338	0.00139391	1.76371	0.246427
5	33325001	33375000	272	0.00115865	1.76368	0.24642
4	26905001	26955000	426	0.00169257	1.76363	0.246408	ENSGALG00000009719	PCDH10
5	22610001	22660000	208	0.000828177	1.76352	0.246381
7	11800001	11850000	975	0.00424169	1.76325	0.246313	ENSGALG00000008459	BMPR2
7	11800001	11850000	975	0.00424169	1.76325	0.246313	ENSGALG00000008454	NOP58
1	162165001	162215000	206	0.000862288	1.76308	0.246271
3	84700001	84750000	260	0.00111661	1.76297	0.246245
5	3830001	3880000	54	0.000186825	1.76279	0.2462	ENSGALG00000012194	protein_coding
5	3830001	3880000	54	0.000186825	1.76279	0.2462	ENSGALG00000040834	LGR4
18	11245001	11295000	15	4.2516e-05	1.76269	0.246177	ENSGALG00000050484	protein_coding
18	11245001	11295000	15	4.2516e-05	1.76269	0.246177	ENSGALG00000049838	protein_coding
18	11250001	11300000	15	4.2516e-05	1.76269	0.246177	ENSGALG00000050484	protein_coding
18	11250001	11300000	15	4.2516e-05	1.76269	0.246177	ENSGALG00000049838	protein_coding
3	57020001	57070000	1153	0.00513411	1.76228	0.246075	ENSGALG00000002911	MOXD1
1	118565001	118615000	299	0.00107049	1.76193	0.245989	ENSGALG00000053127	protein_coding
5	3835001	3885000	55	0.000190056	1.76161	0.24591	ENSGALG00000012194	protein_coding
5	3835001	3885000	55	0.000190056	1.76161	0.24591	ENSGALG00000040834	LGR4
26	5365001	5415000	308	0.00132363	1.76143	0.245865	ENSGALG00000048306	protein_coding
26	5365001	5415000	308	0.00132363	1.76143	0.245865	ENSGALG00000046741	protein_coding
5	33340001	33390000	292	0.00117992	1.76141	0.24586
5	42645001	42695000	318	0.0012401	1.76126	0.245824
6	14580001	14630000	142	0.000524475	1.76106	0.245774	ENSGALG00000004980	KCNMA1
3	69965001	70015000	199	0.000816272	1.76074	0.245694
1	152350001	152400000	274	0.00120015	1.76055	0.24565
5	3060001	3110000	108	0.000408392	1.76055	0.245648	ENSGALG00000039254	SLC17A6
7	6730001	6780000	118	0.000474808	1.76023	0.245569	ENSGALG00000004394	protein_coding
7	6730001	6780000	118	0.000474808	1.76023	0.245569	ENSGALG00000005974	COL6A1
4	27725001	27775000	244	0.000980016	1.76014	0.245548
5	32795001	32845000	306	0.00140296	1.76006	0.245527
1	90775001	90825000	45	0.000141614	1.76003	0.24552
22	1000001	1050000	41	0.000158338	1.75995	0.2455	ENSGALG00000000311	DOCK5
5	2940001	2990000	46	0.000161739	1.7599	0.245487	ENSGALG00000003748	ANO5
5	3440001	3490000	44	0.000155112	1.7598	0.245463	ENSGALG00000013311	ANO3
2	109105001	109155000	341	0.00139329	1.7596	0.245415
1	151575001	151625000	186	0.000572975	1.75948	0.245385	ENSGALG00000048294	protein_coding
27	1045001	1095000	15	4.36932e-05	1.7594	0.245366
5	33335001	33385000	286	0.00119164	1.75929	0.245337
2	50595001	50645000	127	0.000522731	1.75928	0.245336
5	3150001	3200000	37	0.000153648	1.75891	0.245244	ENSGALG00000003660	FANCF
5	3150001	3200000	37	0.000153648	1.75891	0.245244	ENSGALG00000003655	GAS2
1	160785001	160835000	178	0.000735496	1.75889	0.24524
31	3160001	3210000	56	0.000161717	1.75872	0.245197	ENSGALG00000052568	protein_coding
31	3160001	3210000	56	0.000161717	1.75872	0.245197	ENSGALG00000053626	protein_coding
31	3160001	3210000	56	0.000161717	1.75872	0.245197	ENSGALG00000052334	protein_coding
31	3160001	3210000	56	0.000161717	1.75872	0.245197	ENSGALG00000050896	protein_coding
1	151660001	151710000	184	0.000817805	1.7584	0.245118	ENSGALG00000016904	SLITRK6
20	13785001	13835000	42	0.000181208	1.75832	0.245097	ENSGALG00000008018	SNAI1
20	13785001	13835000	42	0.000181208	1.75832	0.245097	ENSGALG00000008021	RNF114
20	13785001	13835000	42	0.000181208	1.75832	0.245097	ENSGALG00000008026	SPATA2
20	13785001	13835000	42	0.000181208	1.75832	0.245097	ENSGALG00000008045	SLC9A8
1	75495001	75545000	140	0.000560043	1.75808	0.245038	ENSGALG00000014329	FOXJ2
2	36215001	36265000	302	0.00130658	1.75796	0.24501	ENSGALG00000011283	protein_coding
12	20230001	20280000	151	0.000609314	1.75762	0.244924	ENSGALG00000008546	FGD5
5	3055001	3105000	106	0.000402776	1.75724	0.244832	ENSGALG00000039254	SLC17A6
5	2680001	2730000	42	0.000200562	1.75667	0.244691	ENSGALG00000003777	NELL1
1	128450001	128500000	230	0.000978619	1.7566	0.244672
12	15001	65000	38	0.000131576	1.7566	0.244672
4	70905001	70955000	306	0.00129728	1.75646	0.244638
2	93010001	93060000	254	0.000931857	1.75637	0.244617
1	192140001	192190000	390	0.00147504	1.75635	0.244612
27	7875001	7925000	105	0.000420504	1.75586	0.244489	ENSGALG00000043285	CNTD1
27	7875001	7925000	105	0.000420504	1.75586	0.244489	ENSGALG00000002973	BECN1
27	7875001	7925000	105	0.000420504	1.75586	0.244489	ENSGALG00000046412	protein_coding
27	7875001	7925000	105	0.000420504	1.75586	0.244489	ENSGALG00000030034	G6PC1
27	7875001	7925000	105	0.000420504	1.75586	0.244489	ENSGALG00000002880	AARSD1
27	7875001	7925000	105	0.000420504	1.75586	0.244489	ENSGALG00000002856	RUNDC1
27	7875001	7925000	105	0.000420504	1.75586	0.244489	ENSGALG00000002837	RPL27
27	7875001	7925000	105	0.000420504	1.75586	0.244489	ENSGALG00000002832	IFI35
27	7875001	7925000	105	0.000420504	1.75586	0.244489	ENSGALG00000002937	PSME3
27	7875001	7925000	105	0.000420504	1.75586	0.244489	ENSGALG00000033522	protein_coding
27	7875001	7925000	105	0.000420504	1.75586	0.244489	ENSGALG00000038129	PTGES3L
27	7875001	7925000	105	0.000420504	1.75586	0.244489	ENSGALG00000048091	protein_coding
4	27675001	27725000	321	0.00138177	1.75578	0.244471
5	21250001	21300000	512	0.00198553	1.75554	0.24441
1	765001	815000	32	8.68233e-05	1.75547	0.244394	ENSGALG00000050267	CALU
33	3680001	3730000	15	4.20962e-05	1.75516	0.244317	ENSGALG00000047859	TSPAN31
33	3680001	3730000	15	4.20962e-05	1.75516	0.244317	ENSGALG00000047581	protein_coding
33	3680001	3730000	15	4.20962e-05	1.75516	0.244317	ENSGALG00000050865	protein_coding
5	31260001	31310000	289	0.00132774	1.75509	0.244299
1	128545001	128595000	175	0.000754186	1.75504	0.244288
3	57010001	57060000	1128	0.00505136	1.75502	0.244283	ENSGALG00000002911	MOXD1
4	26935001	26985000	441	0.00185918	1.75469	0.244201
3	57030001	57080000	1105	0.00495058	1.75419	0.244076	ENSGALG00000002911	MOXD1
5	2590001	2640000	198	0.00088892	1.75416	0.24407	ENSGALG00000003777	NELL1
31	1575001	1625000	8	2.47694e-05	1.75411	0.244057
31	1580001	1630000	8	2.47694e-05	1.75411	0.244057
31	1585001	1635000	8	2.47694e-05	1.75411	0.244057
31	1590001	1640000	8	2.47694e-05	1.75411	0.244057
31	1595001	1645000	8	2.47694e-05	1.75411	0.244057	ENSGALG00000051382	protein_coding
5	22615001	22665000	198	0.00078877	1.75353	0.243913
5	3780001	3830000	54	0.000200668	1.75345	0.243894	ENSGALG00000013297	BBOX1
2	121960001	122010000	579	0.00246253	1.75342	0.243885
12	20215001	20265000	157	0.000626528	1.75328	0.243852	ENSGALG00000008546	FGD5
1	162170001	162220000	200	0.000855833	1.75316	0.243821
5	2660001	2710000	38	0.000182376	1.75285	0.243745	ENSGALG00000003777	NELL1
1	28080001	28130000	406	0.00179009	1.75258	0.243677
5	22630001	22680000	179	0.000723244	1.75238	0.243629
27	7855001	7905000	84	0.000341923	1.75182	0.243491	ENSGALG00000034262	VPS25
27	7855001	7905000	84	0.000341923	1.75182	0.243491	ENSGALG00000053351	protein_coding
27	7855001	7905000	84	0.000341923	1.75182	0.243491	ENSGALG00000043285	CNTD1
27	7855001	7905000	84	0.000341923	1.75182	0.243491	ENSGALG00000002973	BECN1
27	7855001	7905000	84	0.000341923	1.75182	0.243491	ENSGALG00000046412	protein_coding
27	7855001	7905000	84	0.000341923	1.75182	0.243491	ENSGALG00000030034	G6PC1
27	7855001	7905000	84	0.000341923	1.75182	0.243491	ENSGALG00000002937	PSME3
27	7855001	7905000	84	0.000341923	1.75182	0.243491	ENSGALG00000033522	protein_coding
27	7855001	7905000	84	0.000341923	1.75182	0.243491	ENSGALG00000032191	protein_coding
5	2695001	2745000	51	0.000221325	1.75142	0.243389	ENSGALG00000003777	NELL1
27	7880001	7930000	101	0.000395653	1.7511	0.243311	ENSGALG00000046412	protein_coding
27	7880001	7930000	101	0.000395653	1.7511	0.243311	ENSGALG00000030034	G6PC1
27	7880001	7930000	101	0.000395653	1.7511	0.243311	ENSGALG00000002880	AARSD1
27	7880001	7930000	101	0.000395653	1.7511	0.243311	ENSGALG00000002856	RUNDC1
27	7880001	7930000	101	0.000395653	1.7511	0.243311	ENSGALG00000002837	RPL27
27	7880001	7930000	101	0.000395653	1.7511	0.243311	ENSGALG00000002832	IFI35
27	7880001	7930000	101	0.000395653	1.7511	0.243311	ENSGALG00000002937	PSME3
27	7880001	7930000	101	0.000395653	1.7511	0.243311	ENSGALG00000033522	protein_coding
27	7880001	7930000	101	0.000395653	1.7511	0.243311	ENSGALG00000038129	PTGES3L
27	7880001	7930000	101	0.000395653	1.7511	0.243311	ENSGALG00000048091	protein_coding
27	2745001	2795000	675	0.0027146	1.75108	0.243306	ENSGALG00000054069	protein_coding
27	2745001	2795000	675	0.0027146	1.75108	0.243306	ENSGALG00000049145	protein_coding
26	5345001	5395000	307	0.00134142	1.75107	0.243303
26	5350001	5400000	307	0.00134142	1.75107	0.243303
1	152400001	152450000	289	0.0012632	1.75107	0.243303
3	57005001	57055000	1104	0.00497511	1.75105	0.243298	ENSGALG00000002911	MOXD1
3	57120001	57170000	1097	0.00475994	1.75097	0.24328
12	20205001	20255000	172	0.000672711	1.75096	0.243276	ENSGALG00000008546	FGD5
4	27775001	27825000	243	0.000979679	1.75095	0.243274
1	75500001	75550000	139	0.000556853	1.75081	0.243239	ENSGALG00000014324	SLC2A14
1	75500001	75550000	139	0.000556853	1.75081	0.243239	ENSGALG00000014329	FOXJ2
1	161745001	161795000	303	0.000987368	1.75081	0.243238
3	99980001	100030000	386	0.0014424	1.75073	0.243219
18	90001	140000	90	0.00032134	1.75057	0.24318	ENSGALG00000039712	DHRS7C
18	90001	140000	90	0.00032134	1.75057	0.24318	ENSGALG00000042022	GSG1L2
[truncated: 1,691 more rows]

## Sheet: Supplementary Table S6
Supplementary Table S6.Overlapping candidate regions of top 1%global FST and π ration for the Gamecock
[truncated: 186 more rows]

[truncated: 5 more sheets: Supplementary Table S7, Supplementary Table S8, Supplementary Table S9, Supplementary Table S10, Supplementary Table S11]
